# Supplementary material for: Molecular genomic features associated with in vitro response of the NCI‐60 cancer cell line panel to natural products
Source: Mol Oncol. 2020 Nov 24;15(2):381–406. doi: 10.1002/1878-0261.12849 (PMC7858122; doi:10.1002/1878-0261.12849)
Supplement: Supplementary file 2 — Table S1. Chemical structures of the natural products discussed in the text. [file MOL2-15-381-s002.xlsx]

## Sheet: Table S1
Table S1. Chemical structures of the natural products discussed in the text
The structures were drawn based on the SMILES information obtained from the DTP Repository using the PerkinElmer ChemDraw Professional Version 18 software.
NSC	STRUCTURE	SMILES
100880	C20H18N2NaO5+	[Na+].CC[C@](O)(C(=O)O)C1=C(CO)C(=O)N2Cc3cc4ccccc4nc3C2=C1
328410	C22H20N2O6	CCC1(O)C(=O)OCC2=C1C=C3N(Cc4cc5cc(OC)c(OC)cc5nc34)C2=O
657278	C16H10ClNO3	Clc1ccccc1C2=CC(=O)c3cc4OCOc4cc3N2
673350	C20H16O6	O=C1c2ccccc2C(=O)c3c(OCC4CO4)ccc(OCC5CO5)c13
787217	C36H46O7	C12=C3[C@]([C@@H]4[C@@](C1)([C@]1(C(=CC4)[C@@H]4[C@@](CC1)(CC[C@H]([C@@H]4C)C)C(=O)OC)C)C)(C)CC(=O)[C@@H]([C@@]3(C)CO2)OC(=O)c1ccco1
690433	C14H12O4S2	CC(O)c1cc2C(=O)c3c(csc3C(=O)c2s1)C(C)O
106969	C18H16O8	COC1=C(Oc2cc(O)c(OC)c(O)c2C1=O)c3ccc(OC)c(O)c3
135037	C20H24O3	C[C@@H]1C[C@]23OC(=C(C)C2=O)CC(C)(C)\C=C/C(=O)\C(=C/C3=C1)\C
380212	C20H18N2O4	O=C1c2ccccc2C(=O)c3c(NCC4CO4)ccc(NCC5CO5)c13
609394	C61H86O19	CC1C[C@@]2(CC(C)[C@@H]3O[C@@]4(CC5OC6C(CC5O4)O[C@H]7C[C@H]8OC(CC[C@@H]9OC(CC[C@@]%10%11CC%12O[C@@H]%13C(O[C@H]%14CC[C@H](CC(=O)OC7C6C)OC%14[C@@H]%13O%10)[C@H]%12O%11)CC9=C)C[C@@H](C)C8=C)C[C@@H]3O2)O[C@H]%15CC%16OC(CC%16O[C@@H]1%15)C(O)CO
626162	C20H14Br2F3N3O4	OC(=O)C(F)(F)F.BrC1=CC2(CCNC3=C2C4=NCCc5c[nH]c(C3=O)c45)C=C(Br)C1=O
626165	C20H14Br2F3N3O3	OC(=O)C(F)(F)F.Brc1cc(Br)c2C3=C(NCCc2c1)C(=O)c4[nH]cc5CCN=C3c45
681640	C32H28ClN6O5-	[Cl-].CC[C@@]1(O)C(=O)OCC2=C1C=C3N(Cc4c(\C=N\NC(=O)C(N)Cc5c[nH]c6ccccc56)c7ccccc7nc34)C2=O
673596	C22H20N2O5	CCc1c2CN3C(=O)C4=C(C=C3c2nc5ccc(O)cc15)[C@@](O)(CC)C(=O)OC4
676775	C68H110O33	CC1OC(OC2C(O)C(O)COC2OC(=O)[C@]34CCC(C)(C)C[C@H]3C5=CC[C@@H]6[C@@]7(C)CC[C@H](OC8OC(CO)C(O)C(O)C8OC9OC(CO)C(O)C(O)C9O)C(C)(C)[C@@H]7CC[C@@]6(C)[C@]5(C)CC4)C(O)C(OC%10OCC(O)C(O)C%10O)C1OC%11OCC(O)C(OC%12OCC(O)C(O)C%12O)C%11O
676789	C57H90O26	CC1OC(OC2C(O)C(O)COC2OC(=O)[C@]34CCC(C)(C)C[C@H]3C5=CC[C@@H]6[C@@]7(C)CC[C@H](OC8OC(C(O)C(O)C8O)C(=O)O)C(C)(C)[C@@H]7CC[C@@]6(C)[C@]5(C)C[C@H]4O)C(O)C(O)C1OC9OCC(OC%10OCC(O)C(O)C%10O)C(O)C9O
749271	C26H29Cl3N2O5	CC1=C(O)C2=C(C(=[N+]=[N-])C1=O)C(=O)[C@]3(C[C@@H]4C(=C)CC[C@H](Cl)C4(C)C)OC(C)(C)[C@H](Cl)C[C@]3(Cl)C2=O
735204	C36H42O10	CCOC(=O)\C=C\C(=C(\O)/C=C/c1ccc(OC2CCCCO2)c(OC)c1)\C(=O)\C=C\c3ccc(OC4CCCCO4)c(OC)c3
656242	C11H5ClO2S2	ClCc1cc2C(=O)c3sccc3C(=O)c2s1
105132	C20H16N2O3	CCC1C(=O)OCC2=C1C=C3N(Cc4cc5ccccc5nc34)C2=O
673593	C23H21N3O6	CCc1c2CN3C(=O)C4=C(C=C3c2nc5cc6OCOc6c(N)c15)[C@@](O)(CC)C(=O)OC4
681635	C26H27ClN5O5S-	[Cl-].CC[C@@]1(O)C(=O)OCC2=C1C=C3N(Cc4c(\C=N\NC(=O)C(N)CCSC)c5ccccc5nc34)C2=O
681639	C27H25ClN7O5-	[Cl-].CC[C@@]1(O)C(=O)OCC2=C1C=C3N(Cc4c(\C=N\NC(=O)C(N)Cc5c[nH]cn5)c6ccccc6nc34)C2=O
681644	C26H28ClN5O5	[Cl-].CC[C@@]1(O)C(=O)OCC2=C1C=C3N(Cc4c(\C=N\NC(=O)C[N+](C)(C)C)c5ccccc5nc34)C2=O
682994	C18H18O4S2	CCCC(=O)Oc1c2ccsc2c(OC(=O)CCC)c3ccsc13
694489	C20H11NO3	C=C(C=O)c1c2C(=O)c3ccccc3C(=O)c2nc4ccccc14
111533	C21H18N2O5	CC[C@@]1(O)C(=O)OCC2=C1C=C3N(Cc4cc5cc(OC)ccc5nc34)C2=O
125973	C47H51NO14	CC(=O)O[C@H]1C(=O)[C@]2(C)[C@@H](O)C[C@H]3OC[C@@]3(OC(=O)C)[C@H]2[C@H](OC(=O)c4ccccc4)[C@]5(O)C[C@H](OC(=O)[C@H](O)[C@@H](NC(=O)c6ccccc6)c7ccccc7)C(=C1C5(C)C)C
606173	C21H18N2O5	CCC1(O)C(=O)OCC2=C1C=C3N(Cc4cc5ccc(CO)cc5nc34)C2=O
673348	C17H13NO3	O=C1c2ccccc2C(=O)c3c(NCC4CO4)cccc13
673595	C22H21N3O4	CCc1c2CN3C(=O)C4=C(C=C3c2nc5cccc(N)c15)[C@@](O)(CC)C(=O)OC4
676779	C68H108O33	COC(=O)C1OC(O[C@H]2CC[C@@]3(C)[C@@H](CC[C@]4(C)[C@@H]3CC=C5[C@@H]6CC(C)(C)CC[C@@]6(CC[C@@]45C)C(=O)OC7OCC(O)C(O)C7OC8OC(C)C(OC9OCC(O)C(OC%10OCC(O)C(O)C%10O)C9O)C(OC%11OCC(O)C(O)C%11O)C8O)C2(C)C)C(O)C(OC%12OCC(O)C(O)C%12O)C1O
676776	C67H106O33	CC1OC(OC2C(O)C(O)COC2OC(=O)[C@]34CCC(C)(C)C[C@H]3C5=CC[C@@H]6[C@@]7(C)CC[C@H](OC8OC(C(O)C(OC9OCC(O)C(O)C9O)C8O)C(=O)O)C(C)(C)[C@@H]7CC[C@@]6(C)[C@]5(C)CC4)C(O)C(OC%10OCC(O)C(O)C%10O)C1OC%11OCC(O)C(OC%12OCC(O)C(O)C%12O)C%11O
679036	C15H11ClN2O	Cc1cnc2NC(=CC(=O)c2c1)c3cccc(Cl)c3
681633	C24H23ClN5O6-	[Cl-].CC[C@@]1(O)C(=O)OCC2=C1C=C3N(Cc4c(\C=N\NC(=O)C(N)CO)c5ccccc5nc34)C2=O
681643	C27H29ClN5O5-	[Cl-].CCC(C)C(N)C(=O)N\N=C\c1c2CN3C(=O)C4=C(C=C3c2nc5ccccc15)[C@@](O)(CC)C(=O)OC4
682277	C12H12ClN3OS	CSc1c2CCN=C3C(=C(N)C(=O)c(c23)n1C)Cl
682995	C10H7NO2	Cc1ccc2C(=O)C=CC(=O)c2n1
401005	C21H22O5	CC1COC2C3C4C(CCC14)CC5C3C(OC5=O)C6=C2C(=O)C=CC6=O
650893	C10H15Br2Cl3	CC(C)(Cl)[C@H](Br)CC[C@](Cl)(CBr)C(=C)Cl
664171	C20H20N2O2	COc1cccc(c1)C2=CC(=O)c3cc(ccc3N2)N4CCCC4
670661	C30H48O4	C[C@@H]1CC[C@@]2(CC[C@]3(C)C(=CC[C@@H]4[C@@]5(C)CC[C@H](O)C(C)(C)[C@@H]5CC[C@@]34C)[C@@H]2[C@]1(C)O)C(=O)O
676773	C63H102O29	CC1OC(OC2C(O)C(O)COC2OC(=O)[C@]34CCC(C)(C)C[C@H]3C5=CC[C@@H]6[C@@]7(C)CC[C@H](OC8OC(CO)C(O)C(O)C8OC9OC(CO)C(O)C(O)C9O)C(C)(C)[C@@H]7CC[C@@]6(C)[C@]5(C)CC4)C(O)C(O)C1OC%10OCC(O)C(OC%11OCC(O)C(O)C%11O)C%10O
681637	C23H21ClN5O5-	[Cl-].CC[C@@]1(O)C(=O)OCC2=C1C=C3N(Cc4c(\C=N\NC(=O)CN)c5ccccc5nc34)C2=O
681642	C24H23ClN5O5S-	[Cl-].CC[C@@]1(O)C(=O)OCC2=C1C=C3N(Cc4c(\C=N\NC(=O)C(N)CS)c5ccccc5nc34)C2=O
681646	C28H24ClN5O5	[Cl-].CC[C@@]1(O)C(=O)OCC2=C1C=C3N(Cc4c(\C=N\NC(=O)C[n+]5ccccc5)c6ccccc6nc34)C2=O
682278	C12H10ClN3OS	CSc1c2ccnc3C(=C(N)C(=O)c(c23)n1C)Cl
700893	C22H20O8	CC(C)(O)CCc1ccc(O)c2C(=O)c3c(O)c4c(O[C@H]5OC=C[C@@]45O)cc3Oc12
106909	C25H29N5O2	C[C@]12CC[C@H]3[C@@H](CCc4cc(Oc5nc(nc(n5)N6CC6)N7CC7)ccc34)[C@@H]1CCC2=O
606985	C22H19ClN3O5-	[Cl-].CCC1(OC(=O)CN)C(=O)OCC2=C1C=C3N(Cc4cc5ccccc5nc34)C2=O
626158	C11H10BrN5O2	NC1=NC(=O)\C(=C\2/CCNC(=O)c3[nH]c(Br)cc23)\N1
628676	C27H26ClN2O7-	[Cl-].COc1cc(cc(OC)c1O)C2[C@@H]3C(COC3=O)[C@H](Nc4ccc(N)cc4)c5cc6OCOc6cc25
646846	C32H58N2O8	CCCCCCCCCCCCCC(=O)O[C@H]1CC[C@H](NC(=O)[C@H](OC)C(O)C(O)C(O)\C=C\C(C)C)C(=O)N(C)C1
656206	C25H22N6O4S2	Cn1cnc(SC2=CC(=O)C=C3S[C@H]4C[C@@]23C5=C(N4)C(=O)c6[nH]cc7CCN=C5c67)c1CC(N)C(=O)O
302991	C20H16N2O4	CCC1(O)C(=O)OCC2=C1C=C3N(Cc4cc5ccccc5nc34)C2=O
676793	C57H90O26	CC1OC(OC2C(O)C(O)COC2OC(=O)[C@]34CCC(C)(C)C[C@H]3C5=CC[C@@H]6[C@@]7(C)CC[C@H](OC8OC(C(O)C(O)C8O)C(=O)O)C(C)(C)[C@@H]7CC[C@@]6(C)[C@]5(C)C[C@H]4O)C(O)C(OC9OCC(O)(CO)C9O)C1OC%10OCC(O)C(O)C%10O
678159	C19H12Br2N4	Brc1ccc2c(c[nH]c2c1)c3c[nH]c(n3)c4c[nH]c5cc(Br)ccc45
21075	C45H65N3O6	COc1cc2CCN(C)C(CC(C)C)c2c(Oc3c(OC)cc4CCN(C)C(CC(C)C)c4c3Oc5cc6C(CC(C)C)N(C)CCc6cc5OC)c1O
94600	C20H16N2O4	CC[C@@]1(O)C(=O)OCC2=C1C=C3N(Cc4cc5ccccc5nc34)C2=O
308606	C30H44O7	CC(C)(O)\C=C\C(=O)[C@](C)(O)[C@H]1[C@H](O)C[C@@]2(C)[C@@H]3CC=C4[C@@H](C[C@H](O)C(=O)C4(C)C)[C@]3(C)C(=O)C[C@]12C
405647	C10H8O4	COc1cc2C=CC(=O)Oc2cc1O
603071	C20H17N3O4	CC[C@@]1(O)C(=O)OCC2=C1C=C3N(Cc4cc5c(N)cccc5nc34)C2=O
671901	C22H17ClN2O6	CC[C@@]1(O)C(=O)OCC2=C1C=C3N(Cc4c(CCl)c5cc6OCOc6cc5nc34)C2=O
673591	C21H15ClN2O6	CC[C@@]1(O)C(=O)OCC2=C1C=C3N(Cc4cc5c(Cl)c6OCOc6cc5nc34)C2=O
673592	C23H20N2O6	CCc1c2CN3C(=O)C4=C(C=C3c2nc5cc6OCOc6cc15)[C@@](O)(CC)C(=O)OC4
676777	C68H108O33	COC(=O)C1OC(O[C@H]2CC[C@@]3(C)[C@@H](CC[C@]4(C)[C@@H]3CC=C5[C@@H]6CC(C)(C)CC[C@@]6(CC[C@@]45C)C(=O)OC7OCC(O)C(O)C7OC8OC(C)C(OC9OCC(O)C(OC%10OCC(O)C(O)C%10O)C9O)C(OC%11OCC(O)C(O)C%11O)C8O)C2(C)C)C(O)C(OC%12OCC(O)C(O)C%12O)C1O
681634	C27H29ClN5O5-	[Cl-].CC[C@@]1(O)C(=O)OCC2=C1C=C3N(Cc4c(\C=N\NC(=O)C(N)CC(C)C)c5ccccc5nc34)C2=O
682993	C16H14O4S2	CCC(=O)Oc1c2ccsc2c(OC(=O)CC)c3ccsc13
695403	C37H66O8	CCCCCCCCCC[C@H](O)[C@H]1CC[C@@H](O1)[C@H]2CC[C@@H](O2)[C@H](O)CC[C@H](O)CCCCCCC[C@@H](O)CC3=C[C@H](C)OC3=O
702326	C46H70O2	CC(=CCC\C(=C\CC\C(=C\CC\C(=C\CC\C(=C/CC\C(=C\CC\C(=C\CC\C(=C\Cc1cc(O)ccc1O)\C)\C)\C)\C)\C)\C)\C)C
9170	C20H23NO4S	COc1cc2CC[C@H](N)C3=CC(=O)C(=CC=C3c2c(OC)c1OC)SC
369395	C20H17N3O4	CCC1(O)C(=O)OCC2=C1C=C3N(Cc4cc5cc(N)ccc5nc34)C2=O
616241	C23H19ClN3O7-	[Cl-].CCC1(OC(=O)CN)C(=O)OCC2=C1C=C3N(Cc4cc5cc6OCOc6cc5nc34)C2=O
644945	C25H29ClNO8-	[Cl-].COc1cc(cc(OC)c1O)C2C3[C@@H](COC3=O)[C@@H](OCCN(C)C)c4cc5OCOc5cc24
656161	C16H10BrNO3	Brc1cccc(c1)C2=CC(=O)c3cc4OCOc4cc3N2
656241	C13H8O4S2	CC(=O)OCc1cc2C(=O)c3ccsc3C(=O)c2s1
673347	C16H16O4	C(Oc1ccc(OCC2CO2)c3ccccc13)C4CO4
