# Supplementary material for: Molecular genomic features associated with in vitro response of the NCI‐60 cancer cell line panel to natural products
Source: Mol Oncol. 2020 Nov 24;15(2):381–406. doi: 10.1002/1878-0261.12849 (PMC7858122; doi:10.1002/1878-0261.12849)
Supplement: Supplementary file 3 — Table S2. Detailed results for significant correlations of transcript expression with median log(GI50) values of natural products which satisfied FDR adjusted P < 0.05. [file MOL2-15-381-s003.xlsx]

## Sheet: Table S2
Table S2. Detailed results for significant correlations of transcript expression with median log(GI50) values of natural products which satisfied FDR adjusted p < 0.05
NSC	Gene	Spearman r	FDR adjusted p	Sample size	Natural product or compound name
656242	A1BG-AS1	-0.531196	0.0421402	56
748822	AAAS	-0.565061	0.0218113	58
695409	AAAS	-0.551741	0.0270354	58	Squamone
767020	AADAC	-0.523723	0.0498468	55
622398	AADACL3	0.548184	0.0286511	58	Fascaplysin chloride
700274	AADAT	-0.543478	0.0328602	57	1 3 Dioxolo[4 5 g]quinolin 8(5H) one 6 (2 fluorophenyl) 6 7 dihydro 7 hydroxy
700269	AADAT	-0.534707	0.0400138	56	1 3 Dioxolo[4 5 g]quinolin 8(5H) thione 6 (2 fluorophenyl)
697748	AADAT	-0.532451	0.0439662	55	9H Quino[4 3 2 de][1 10]phenanthrolin 9 one 2 (4 nitrophenyl)
722218	AAK1	0.618342	0.00871718	57	Varacin trifluoroacetate salt
625516	AAK1	0.568148	0.0421355	48	Trunculin A
711155	AAK1	0.528366	0.0438733	56
660649	AAMP	-0.576689	0.0193307	57
656204	AAMP	-0.540542	0.0366782	56	Discorhabdin G
658870	AARS2	-0.563432	0.0224171	58	1 8 Naphthyridin 4(1H) one 2 phenyl
681824	AARS2	-0.515359	0.0470658	58	Benzo[1 2 b:4 5 b ]dithiophene 4 8 dione 2 nitro
671827	AARSD1	0.545057	0.0320556	57
664139	AASDH	-0.527316	0.0395908	58
682994	ABCA12	0.625464	0.00680629	58	Benzo[1 2 b:4 5 b ]dithiophene 4 8 diol diester with butanoic acid
690433	ABCA12	0.550351	0.0276716	58	Benzo[1 2 b:5 4 b ]dithiophene 4 8 dione 2 5 bis(1 hydroxyethyl)
682993	ABCA12	0.533161	0.0361368	58	Benzo[1 2 b:4 5 b ]dithiophene 4 8 diol dipropionate
735064	ABCA3	0.531358	0.0372868	58
679834	ABCA5	0.532068	0.0368175	58	1H Indole 3 3 (2 5 piperazinediyl)bis(5 bromo trans
781435	ABCA5	0.521121	0.0433194	58
688966	ABCA5	0.538176	0.0489193	52
682278	ABCA6	-0.522536	0.0424785	58
290494	ABCB1	0.576599	0.0180341	58	2H 1 11c (Epoxymethano)phenanthro[10 1 bc]pyran picras 3 ene 2 16 dione deriv
725802	ABCB1	0.562515	0.0227129	58
784260	ABCB5	-0.601695	0.0112186	58
664170	ABCB5	-0.562388	0.0227306	58
783356	ABCB5	-0.540023	0.0324935	58
656161	ABCB5	-0.541145	0.036274	56
656242	ABCB5	-0.538514	0.0379153	56
680732	ABCB5	-0.527056	0.0397147	58
729895	ABCB5	-0.515705	0.0468489	58
651013	ABCB7	-0.574633	0.018654	58	Alkaloid isolated from West African medicinal plant
647762	ABCB7	-0.622484	0.0238527	45
647763	ABCB7	-0.599224	0.0245885	49	Jasplakinolide epoxide C
678161	ABCB7	-0.550217	0.0277145	58
751840	ABCB7	-0.548504	0.0304942	57
740371	ABCC1	0.573222	0.0190726	58
290494	ABCC1	0.551919	0.0269718	58	2H 1 11c (Epoxymethano)phenanthro[10 1 bc]pyran picras 3 ene 2 16 dione deriv
664908	ABCC1	0.548186	0.030643	57
682278	ABCC2	-0.518006	0.0452988	58
670762	ABCC3	0.704277	0.000380295	58
656242	ABCC3	0.703395	0.000672198	56
682993	ABCC3	0.641469	0.00466314	58	Benzo[1 2 b:4 5 b ]dithiophene 4 8 diol dipropionate
690433	ABCC3	0.636443	0.00522977	58	Benzo[1 2 b:5 4 b ]dithiophene 4 8 dione 2 5 bis(1 hydroxyethyl)
681823	ABCC3	0.632614	0.00635088	57	Benzo[1 2 b:4 5 b ]dithiophene 4 8 dione 2 7 dinitro
682453	ABCC3	0.621229	0.00822595	57	Benzo[1 2 b:5 4 b ]dithiophene 4 8 dione 2 acetyl
681824	ABCC3	0.610626	0.00924233	58	Benzo[1 2 b:4 5 b ]dithiophene 4 8 dione 2 nitro
656243	ABCC3	0.609216	0.00951083	58	Benzo[1 2 b:5 4 b ]dithiophene 2 carboxylic acid 4 8 dioxo
690043	ABCC3	0.610161	0.0112984	56
682994	ABCC3	0.574052	0.0188529	58	Benzo[1 2 b:4 5 b ]dithiophene 4 8 diol diester with butanoic acid
628143	ABCC3	0.566955	0.0211797	58
607173	ABCC3	0.555877	0.0254372	58	B722657K109
718544	ABCC3	0.590953	0.025898	50
740371	ABCC3	0.552777	0.0265798	58
682452	ABCC3	0.559826	0.0272006	56	Benzo[1 2 b:5 4 b ]dithiophene 4 8 dione 2 5 diacetyl
656204	ABCC3	0.559818	0.0272045	56	Discorhabdin G
626155	ABCC3	0.608387	0.0272193	46
656239	ABCC3	0.553246	0.0282639	57	Benzo[1 2 b:5 4 b ]dithiophene 2 carboxaldehyde 4 8 dioxo
680732	ABCC3	0.545234	0.0300955	58
119754	ABCC3	0.544971	0.0302421	58	Bis[1 3]benzodioxolo[5 6 a:4 5 g]quinolizinium 6 7 dihydro chloride
642321	ABCC3	0.584547	0.03081	49
694073	ABCC3	0.532216	0.0367101	58	Naphtho[2 3 b]thiophene 4 9 dione 2 7 diacetyl
632377	ABCC3	0.571669	0.0373524	49
626158	ABCC3	0.584658	0.0387461	46	Hymenialdisine
642301	ABCC3	0.569932	0.0411288	48
695914	ABCC3	0.518122	0.0452274	58	Benzo[1 2 b:4 5 b ]dithiophene 4 8 diol diacetate
682451	ABCC3	0.521877	0.0453971	57	Benzo[1 2 b:4 5 b ]dithiophene 4 8 dione 2 7 bis(1 hydroxyethyl)
690041	ABCC3	0.528492	0.0494987	54
744034	ABCC4	0.613083	0.0141219	53
744036	ABCC4	0.59411	0.0195249	53
747428	ABCC4	0.567986	0.0238428	56
665164	ABCD1	-0.553652	0.0280287	57
682449	ABCD1P2	-0.535476	0.0372594	57	Benzo[1 2 b:4 5 b ]dithiophene 4 8 dione 2 (1 hydroxyethyl)
657276	ABCD2	-0.583667	0.0312364	49
628678	ABCD3	0.526297	0.0425957	57	Furo[3 4 :6 7]naphtho[2 3 d] 1 3 dioxol 6(5aH) one 5 8 8a 9 tetrahydro 5 (4 hydroxy 3 5 dimethoxyphenyl) 9 [(3 hydroxyphenyl)amino]
751659	ABCF2	-0.596767	0.0124686	58
751659	ABCF2P1	-0.541867	0.0316901	58
634802	ABCG4	-0.528457	0.0388866	58	Bullatalicin
657275	ABHD12	0.661813	0.00290369	57	1 3 Dioxolo[4 5 g]quinolin 8(5H) one 6 [3 (trifluoromethoxy)phenyl]
657279	ABHD12	0.561284	0.023199	58	1 3 Dioxolo[4 5 g]quinolin 8(5H) one 6 [3 (phenylmethoxy)phenyl]
696120	ABHD12	0.543007	0.0311526	58
679034	ABHD12	0.530094	0.0380101	58	1 8 Naphthyridin 4(1H) one 2 (3 chlorophenyl)
689297	ABHD12	0.526071	0.0402758	58	1H Pyrido[4 3 2 mn]thiazolo[4 5 b]acridin 9 one
658838	ABHD12	0.525474	0.0405962	58	1 3 Dioxolo[4 5 g]quinolin 8 one 6 (3 ethoxyphenyl) 5 8 dihydro
747960	ABHD12	0.53069	0.0424795	56
658851	ABHD12	0.516757	0.0461327	58
656203	ABHD16A	-0.542751	0.0353211	56	Discorhabdin B
657275	ABHD17B	-0.520178	0.0465311	57	1 3 Dioxolo[4 5 g]quinolin 8(5H) one 6 [3 (trifluoromethoxy)phenyl]
748821	ABHD18	-0.51619	0.0465204	58
714470	ABHD4	0.627999	0.00635088	58
135037	ABHD4	0.626746	0.00658051	58	3a beta 6 Epoxy 3aH cyclopentacyclododecin 4 11 dione 2 3 7 8 tetrahydro 2 alpha 5 8 8 12 pentamethyl (+)
626162	ABHD4	0.605336	0.010254	58	Discorhabdin C TFA
743578	ABHD4	0.604136	0.0115043	57
657793	ABHD4	0.591485	0.015053	57
740558	ABHD4	0.572392	0.0193587	58
742956	ABHD4	0.559285	0.0239244	58
747960	ABHD4	0.563578	0.0256711	56
742529	ABHD4	0.552417	0.0267752	58
682268	ABHD4	0.550687	0.0274796	58
352330	ABHD4	0.549345	0.0281428	58	Bis(helenalinyl)glutarate
659548	ABHD4	0.549059	0.0282675	58
304940	ABHD4	0.552482	0.0285471	57	LINICHLORINA A
642301	ABHD4	0.591336	0.030089	48
289074	ABHD4	0.544543	0.0304012	58
727701	ABHD4	0.544151	0.0324864	57
768613	ABHD4	0.551663	0.0330623	55
747185	ABHD4	0.538155	0.0334466	58
750320	ABHD4	0.541149	0.033993	57
681823	ABHD4	0.540505	0.0343431	57	Benzo[1 2 b:4 5 b ]dithiophene 4 8 dione 2 7 dinitro
328416	ABHD4	0.539464	0.0349309	57	Withaferin A diacetate
665529	ABHD4	0.538923	0.0376615	56
690041	ABHD4	0.546865	0.0380438	54
661254	ABHD4	0.529246	0.038426	58
647328	ABHD4	0.567106	0.0398091	49
674686	ABHD4	0.534914	0.0398926	56
740789	ABHD4	0.524431	0.0413201	58
277293	ABHD4	0.57927	0.0418198	46	CINNAMODIAL B812927K060
626161	ABHD4	0.578115	0.0493074	44	2 Hydroxy discorhabdin D
135073	ABHD4	0.551248	0.0497208	49	WITHACNISTIN
686556	ABHD6	-0.52651	0.0424952	57	Benzo[g]quinoline 5 10 dione 4 [2 (dimethylamino) ethenyl]
690435	ABHD6	-0.518407	0.0450515	58	Benzo[1 2 b:5 4 b ]dithiophene 4 8 dione 2 5 bis(1 acetoxyethyl)
646847	ABHD8	0.579219	0.0173696	58	Bengamide G
675856	ABI3BP	-0.572872	0.0205503	57
748213	ABI3BP	-0.548253	0.0325411	56
676810	ABL2	0.66315	0.00240025	58	Spiro[18 norandrostane 17 2 (3 H) furan] 3 7 diol 3 O acetyl 7 O (6 O acetyl beta D glucopyranosyl) 4 5 dihydro 5 (1 alpha hydroxy 2 methoxy 2 methylpropyl) 3 4 4 8 tetramethyl (3 alpha 3 beta 5 alpha 7 alpha 17 beta )
676796	ABL2	0.611969	0.00982017	57
676808	ABL2	0.585364	0.0167252	57
676816	ABL2	0.575513	0.0184105	58
677556	ABL2	0.563561	0.0223507	58
113238	ABL2	0.621115	0.0265876	44
642296	ABL2	0.593682	0.0289515	48
714472	ABL2	0.5609	0.0328664	53
679034	ABL2	0.534033	0.0355282	58	1 8 Naphthyridin 4(1H) one 2 (3 chlorophenyl)
679835	ABL2	0.514281	0.0478324	58
784264	ABL2	0.51282	0.0488629	58
656243	ABLIM1	0.542012	0.0316169	58	Benzo[1 2 b:5 4 b ]dithiophene 2 carboxylic acid 4 8 dioxo
656242	ABLIM1	0.539974	0.0370463	56
690433	ABLIM1	0.523906	0.0416067	58	Benzo[1 2 b:5 4 b ]dithiophene 4 8 dione 2 5 bis(1 hydroxyethyl)
682993	ABLIM1	0.522906	0.0422205	58	Benzo[1 2 b:4 5 b ]dithiophene 4 8 diol dipropionate
372664	ABLIM1	0.512444	0.049128	58
686553	ABLIM3	0.550428	0.0295587	57	9H Quino[4 3 2 de][1 10]phenanthrolin 9 one 2 phenyl
657547	ABLIM3	0.547987	0.0326764	56	Benzo[1 2 b:4 3 b ]dithiophene 4 8 dione 3 7 bis(acetyl)
720712	ABLIM3	0.54771	0.0328567	56
787219	ABLIM3	0.540332	0.0392505	55
328416	ABLIM3	0.51803	0.0479944	57	Withaferin A diacetate
676774	ABR	-0.511704	0.0496731	58	Olean 12 en 28 oic acid 3 beta [2 O ( beta D glucopyranosyl) beta D glucopyranosyloxy] [2 O [4 O [3 O ( beta L arabinopyranosyl) beta D xylopyranosyl] 6 deoxy beta D gulopyranosyl] beta L arabinopyranosyl] ester
741732	ABT1	-0.644927	0.00423353	58
626161	ABT1	-0.680716	0.00931999	44	2 Hydroxy discorhabdin D
741731	ABT1	-0.59838	0.0119576	58
656203	ABT1	-0.586707	0.0176159	56	Discorhabdin B
740789	ABT1	-0.574846	0.0185828	58
656204	ABT1	-0.581155	0.0192897	56	Discorhabdin G
626162	ABT1	-0.569824	0.0201612	58	Discorhabdin C TFA
741730	ABT1	-0.544968	0.0302421	58
682991	ABT1	-0.544319	0.0305202	58	Benzo[1 2 b:4 5 b ] dithiophene 4 8 dione 2 6 dinitro
681823	ABT1	-0.532313	0.0389762	57	Benzo[1 2 b:4 5 b ]dithiophene 4 8 dione 2 7 dinitro
626163	ABT1	-0.588538	0.0396314	45	Discorhabdin C nitrodienone TFA
607173	ABT1	-0.523279	0.0420411	58	B722657K109
328416	ABT1	-0.524991	0.0434375	57	Withaferin A diacetate
642300	ABT1	-0.555714	0.046662	49
690041	ACAA1	-0.542454	0.0404987	54
701188	ACACB	-0.511714	0.049666	58	1 8 Naphthyridin 4(1H) one 7 methyl 2 (3 methyl 2 thienyl)
682993	ACADM	-0.52139	0.0431596	58	Benzo[1 2 b:4 5 b ]dithiophene 4 8 diol dipropionate
614410	ACADM	-0.572504	0.0458207	46
778349	ACAP2	-0.554886	0.0315211	55
725802	ACAP2	-0.534197	0.0354655	58
748422	ACAP3	-0.57495	0.0198529	57
676812	ACAP3	-0.566986	0.0211769	58
678162	ACAP3	-0.556546	0.0252156	58
737515	ACAP3	-0.547957	0.0287868	58
656178	ACAP3	-0.544249	0.0305447	58	7 Epi 10 deacetylbaccatin III
747428	ACAP3	-0.524992	0.0460433	56
381864	ACBD5	0.570784	0.0436473	47	PICEATANNOL 4 3 5 TRIMETHYL 1S0
690044	ACER2	-0.570361	0.0264852	54
768612	ACKR1	0.533507	0.0433194	55
702327	ACKR4	-0.572189	0.0194154	58	Benzene 1 4 diol 2 [19 (hydroxymethyl) 3 7 11 15 23 27 31 heptamethyl 2 6 10 14 18 22 26 30 dotriacontaoctaenyl] (2E 6E 10E 14Z 18Z 22E 26E)
702326	ACKR4	-0.528066	0.0415566	57
698244	ACO1	0.518511	0.044956	58	9H Quino[4 3 2 de][1 10]phenanthrolin 9 one 2 (4 methylphenyl)
787219	ACO1	0.527489	0.0472218	55
626165	ACOT13	-0.593149	0.0370902	45	Discorhabdin C benzene TFA
656161	ACOT7	-0.570374	0.0229253	56
656238	ACOT7	-0.529795	0.0430231	56	2 Methyl 4 8 dihydrobenzo[1 2 b:5 4 b ]dithiophene 4 8 dione
9856	ACOT9	-0.547295	0.0290261	58	Groco 6
630579	ACOT9	-0.597274	0.0297451	47
328426	ACOX2	-0.541739	0.031709	58	PHYLLANTHOSIDE
642296	ACOXL	-0.559138	0.0477517	48
656159	ACP5	-0.518	0.0452988	58	1 3 Dioxolo[4 5 g]quinolin 8(5H) one 6 (3 fluorophenyl)
676810	ACPP	-0.555703	0.0254868	58	Spiro[18 norandrostane 17 2 (3 H) furan] 3 7 diol 3 O acetyl 7 O (6 O acetyl beta D glucopyranosyl) 4 5 dihydro 5 (1 alpha hydroxy 2 methoxy 2 methylpropyl) 3 4 4 8 tetramethyl (3 alpha 3 beta 5 alpha 7 alpha 17 beta )
679835	ACPP	-0.536135	0.0345025	58
676811	ACPP	-0.524616	0.0436624	57
676808	ACPP	-0.520175	0.0465318	57
676816	ACPP	-0.514614	0.0476395	58
682278	ACSL3	-0.542595	0.0313322	58
746563	ACSL4	-0.542246	0.0334548	57
654289	ACSL5	-0.546275	0.0335584	56
656203	ACTA1	0.544828	0.034274	56	Discorhabdin B
658870	ACTB	0.53502	0.0350923	58	1 8 Naphthyridin 4(1H) one 2 phenyl
674685	ACTB	0.538456	0.0403085	55
657278	ACTB	0.525697	0.0404872	58	1 3 Dioxolo[4 5 g]quinolin 8(5H) one 6 (2 chlorophenyl)
628141	ACTBL2	0.582609	0.0430228	45
674685	ACTBP11	0.536167	0.0417353	55
675857	ACTBP2	-0.52063	0.046242	57
676810	ACTBP9	0.583294	0.016079	58	Spiro[18 norandrostane 17 2 (3 H) furan] 3 7 diol 3 O acetyl 7 O (6 O acetyl beta D glucopyranosyl) 4 5 dihydro 5 (1 alpha hydroxy 2 methoxy 2 methylpropyl) 3 4 4 8 tetramethyl (3 alpha 3 beta 5 alpha 7 alpha 17 beta )
630579	ACTC1	-0.567547	0.0455919	47
660089	ACTG1P10	-0.534223	0.0354607	58
675857	ACTG1P10	-0.52649	0.0425013	57
686555	ACTN1	0.655346	0.00309733	58	9H Quino[4 3 2 de]phenanthrolin 9 one 2 (2 phenylethylene)
686553	ACTN1	0.611538	0.00990291	57	9H Quino[4 3 2 de][1 10]phenanthrolin 9 one 2 phenyl
719985	ACTN1	0.624609	0.00998269	54
679034	ACTN1	0.602333	0.0110636	58	1 8 Naphthyridin 4(1H) one 2 (3 chlorophenyl)
787219	ACTN1	0.615174	0.011192	55
697270	ACTN1	0.588194	0.0147759	58
679021	ACTN1	0.587486	0.0149978	58
676816	ACTN1	0.579153	0.0173867	58
679017	ACTN1	0.582758	0.0175709	57
113237	ACTN1	0.633163	0.0221312	44
720695	ACTN1	0.57302	0.023613	55
683787	ACTN1	0.561815	0.0247029	57	9H Quino[4 3 2 de][1 10]phenanthrolin 9 one 2 methyl
630579	ACTN1	-0.604005	0.0267954	47
720697	ACTN1	0.563982	0.027271	55
679031	ACTN1	0.548251	0.0286088	58	1 8 Naphthyridin 4(1H) one 2 (4 chlorophenyl) 6 methyl
698244	ACTN1	0.547781	0.0288739	58	9H Quino[4 3 2 de][1 10]phenanthrolin 9 one 2 (4 methylphenyl)
625516	ACTN1	0.59368	0.0289515	48	Trunculin A
714472	ACTN1	0.568946	0.0290693	53
679024	ACTN1	0.546741	0.0293036	58	1 8 Naphthyridin 4(1H) one 2 (4 fluorophenyl) 5 methyl
308880	ACTN1	0.561447	0.0305159	54	Panaxatriol
676810	ACTN1	0.539214	0.0329591	58	Spiro[18 norandrostane 17 2 (3 H) furan] 3 7 diol 3 O acetyl 7 O (6 O acetyl beta D glucopyranosyl) 4 5 dihydro 5 (1 alpha hydroxy 2 methoxy 2 methylpropyl) 3 4 4 8 tetramethyl (3 alpha 3 beta 5 alpha 7 alpha 17 beta )
696233	ACTN1	0.565372	0.0329663	52
768613	ACTN1	0.542978	0.0378054	55
787221	ACTN1	0.542148	0.0381826	55
642296	ACTN1	0.573507	0.0390652	48
674685	ACTN1	0.538367	0.0403369	55
683788	ACTN1	0.527647	0.0418496	57	5H Quino[6 7 8 ij][2 7]naphthridin 5 one
679835	ACTN1	0.520838	0.0435014	58
681825	ACTN1	0.515543	0.0469785	58	Benzo[1 2 b:4 5 b ]dithiophene 4 8 diethoxy
678163	ACTN1	-0.523536	0.0470381	56
656901	ACTN1	0.567517	0.0490879	46
667449	ACTN1	0.512221	0.0492807	58
665157	ACTN1-AS1	0.6047	0.0114244	57
686555	ACTN1-AS1	0.555578	0.0255082	58	9H Quino[4 3 2 de]phenanthrolin 9 one 2 (2 phenylethylene)
630579	ACTN3	-0.653356	0.0114677	47
701192	ACTN3	0.560069	0.0236308	58
768613	ACTN3	0.569728	0.0250581	55
135037	ACTN3	0.555827	0.0254546	58	3a beta 6 Epoxy 3aH cyclopentacyclododecin 4 11 dione 2 3 7 8 tetrahydro 2 alpha 5 8 8 12 pentamethyl (+)
701189	ACTN3	0.547051	0.0291478	58
697747	ACTN3	0.559616	0.029239	55	9H Quino[4 3 2 de][1 10]phenanthrolin 9 one 2 (3 methoxyphenyl)
686555	ACTN3	0.54468	0.0303501	58	9H Quino[4 3 2 de]phenanthrolin 9 one 2 (2 phenylethylene)
626162	ACTN3	0.53695	0.0340244	58	Discorhabdin C TFA
686553	ACTN3	0.540446	0.0343656	57	9H Quino[4 3 2 de][1 10]phenanthrolin 9 one 2 phenyl
626166	ACTN3	0.596528	0.0351872	45	Discorhabdin C dienol TFA
701194	ACTN3	0.533422	0.0359558	58
768612	ACTN3	0.544202	0.0370588	55
683788	ACTN3	0.532864	0.038736	57	5H Quino[6 7 8 ij][2 7]naphthridin 5 one
741730	ACTN3	0.525658	0.0404987	58
626163	ACTN3	0.585771	0.0412219	45	Discorhabdin C nitrodienone TFA
626165	ACTN3	0.584453	0.0419591	45	Discorhabdin C benzene TFA
696233	ACTN3	0.547473	0.0429335	52
787219	ACTN3	0.531746	0.044402	55
661805	ACTN3	0.515304	0.0470982	58
328416	ACTN3	0.516928	0.0487825	57	Withaferin A diacetate
787219	ACTN4	0.654185	0.00473313	55
683788	ACTN4	0.610067	0.0101699	57	5H Quino[6 7 8 ij][2 7]naphthridin 5 one
176503	ACTN4	0.639593	0.0166752	46	Fastigilin B
686553	ACTN4	0.582772	0.0175671	57	9H Quino[4 3 2 de][1 10]phenanthrolin 9 one 2 phenyl
157035	ACTN4	0.630053	0.0194239	46	4 5 alpha Epoxy 6 beta hydroxygermacra 1(10 11(13) dien 12 oic acid gamma lactone
787217	ACTN4	0.579922	0.0211786	55
606194	ACTN4	0.55748	0.0247783	58	Annonacin
309909	ACTN4	0.550773	0.0293575	57	NIMBOLIDE
694490	ACTN4	0.545849	0.0297687	58	Benz[b]acridine 6 11 dione 12 12 (3 5 pyridinediyl)bis
690043	ACTN4	0.554145	0.0298243	56
671825	ACTN4	0.54572	0.029856	58
615484	ACTN4	0.541928	0.0316584	58	2(5H) Furanone 3 [2 13 dihydroxy 13 [octahydro 5 (1 hydroxyundecyl)[2 2 bifuran] 5 yl]tridecyl] 5 methyl [2R [2 alpha [2 R* 5 R*(S*)] 5 beta [1(S*) 2R* 13R*]]]
657793	ACTN4	0.545089	0.0320556	57
697747	ACTN4	0.548577	0.0345557	55	9H Quino[4 3 2 de][1 10]phenanthrolin 9 one 2 (3 methoxyphenyl)
768612	ACTN4	0.543733	0.037364	55
784256	ACTN4	0.529611	0.0381911	58
135037	ACTN4	0.529433	0.0382843	58	3a beta 6 Epoxy 3aH cyclopentacyclododecin 4 11 dione 2 3 7 8 tetrahydro 2 alpha 5 8 8 12 pentamethyl (+)
665529	ACTN4	0.535633	0.0395424	56
658850	ACTN4	0.527339	0.0395889	58
748822	ACTN4	0.526732	0.0398812	58
787221	ACTN4	0.536934	0.0412864	55
626165	ACTN4	0.585244	0.041515	45	Discorhabdin C benzene TFA
661805	ACTN4	0.521488	0.0431144	58
176507	ACTN4	0.5752	0.0441803	46	Fastigilin C
626162	ACTN4	0.517594	0.0455461	58	Discorhabdin C TFA
647328	ACTN4	0.554184	0.0477239	49
694489	ACTN4	0.514251	0.0478405	58	Benz[b]acridine 12 acetaldehyde 6 11 dihydro alpha methylene 6 11 dioxo
689303	ACTN4	0.512974	0.0487498	58
683788	ACTN4P1	0.686426	0.00125987	57	5H Quino[6 7 8 ij][2 7]naphthridin 5 one
176503	ACTN4P1	0.665495	0.010028	46	Fastigilin B
135037	ACTN4P1	0.604894	0.0104065	58	3a beta 6 Epoxy 3aH cyclopentacyclododecin 4 11 dione 2 3 7 8 tetrahydro 2 alpha 5 8 8 12 pentamethyl (+)
787219	ACTN4P1	0.597403	0.0158256	55
176507	ACTN4P1	0.631572	0.0189919	46	Fastigilin C
657793	ACTN4P1	0.574673	0.0199329	57
694489	ACTN4P1	0.568735	0.0205122	58	Benz[b]acridine 12 acetaldehyde 6 11 dihydro alpha methylene 6 11 dioxo
309909	ACTN4P1	0.567886	0.022285	57	NIMBOLIDE
661805	ACTN4P1	0.563233	0.0224782	58
157035	ACTN4P1	0.619754	0.0228148	46	4 5 alpha Epoxy 6 beta hydroxygermacra 1(10 11(13) dien 12 oic acid gamma lactone
626162	ACTN4P1	0.556768	0.025104	58	Discorhabdin C TFA
686553	ACTN4P1	0.559308	0.0256711	57	9H Quino[4 3 2 de][1 10]phenanthrolin 9 one 2 phenyl
249995	ACTN4P1	0.607771	0.0274651	46	Autumnolide
383482	ACTN4P1	0.60592	0.0282906	46	Goniothalenol
689303	ACTN4P1	0.547518	0.0289492	58
314035	ACTN4P1	0.551465	0.0290156	57	Bicyclo[7 2 0]undec 4 en 3 one 4 11 11 trimethyl 8 methylene [1R (1R* 4E 9S*)]
682995	ACTN4P1	0.542773	0.0312392	58	5 8 Quinolinedione 2 methyl
695029	ACTN4P1	0.542043	0.0315924	58
647329	ACTN4P1	0.576939	0.0343931	49
320951	ACTN4P1	0.539553	0.03489	57	BISHELENALINYL MALONATE
697747	ACTN4P1	0.545727	0.0361357	55	9H Quino[4 3 2 de][1 10]phenanthrolin 9 one 2 (3 methoxyphenyl)
277293	ACTN4P1	0.586098	0.0380092	46	CINNAMODIAL B812927K060
626163	ACTN4P1	0.589723	0.0389478	45	Discorhabdin C nitrodienone TFA
401005	ACTN4P1	0.563484	0.0419586	49	PLEUROTIN
267239	ACTN4P1	0.523332	0.0419865	58	Fastigilin A
280414	ACTN4P1	0.522909	0.0422205	58	2 Butenoic acid 2 methyl 2 3 3a 4 4a 5 7a 8 9 9a decahydro 4a 8 dimethyl 3 methylene 2 5 9 trioxoazuleno[6 5 b]furan 4 yl ester (3a alpha 4 alpha 4a beta 7a alpha 8 alpha 9a alpha )
694490	ACTN4P1	0.518472	0.0449881	58	Benz[b]acridine 6 11 dione 12 12 (3 5 pyridinediyl)bis
647328	ACTN4P1	0.557041	0.0458276	49
691541	ACTN4P1	0.512552	0.0490623	58
787219	ACTN4P2	0.597835	0.0156861	55
661805	ACTN4P2	0.572523	0.0192998	58
665529	ACTN4P2	0.576888	0.020688	56
671825	ACTN4P2	0.567777	0.0208377	58
683788	ACTN4P2	0.558534	0.0260008	57	5H Quino[6 7 8 ij][2 7]naphthridin 5 one
309909	ACTN4P2	0.554857	0.0274796	57	NIMBOLIDE
657793	ACTN4P2	0.554691	0.0275637	57
157035	ACTN4P2	0.604829	0.0287868	46	4 5 alpha Epoxy 6 beta hydroxygermacra 1(10 11(13) dien 12 oic acid gamma lactone
694489	ACTN4P2	0.54317	0.0310677	58	Benz[b]acridine 12 acetaldehyde 6 11 dihydro alpha methylene 6 11 dioxo
686553	ACTN4P2	0.538372	0.0354328	57	9H Quino[4 3 2 de][1 10]phenanthrolin 9 one 2 phenyl
697747	ACTN4P2	0.538403	0.0403369	55	9H Quino[4 3 2 de][1 10]phenanthrolin 9 one 2 (3 methoxyphenyl)
747960	ACTN4P2	0.532741	0.0412501	56
294712	ACTN4P2	0.573345	0.0421246	47	LOBOLIDE
690043	ACTN4P2	0.531041	0.0422471	56
176503	ACTN4P2	0.577428	0.042844	46	Fastigilin B
135037	ACTN4P2	0.520665	0.0435961	58	3a beta 6 Epoxy 3aH cyclopentacyclododecin 4 11 dione 2 3 7 8 tetrahydro 2 alpha 5 8 8 12 pentamethyl (+)
787217	ACTN4P2	0.532552	0.0438949	55
328416	ACTN4P2	0.523767	0.044197	57	Withaferin A diacetate
176507	ACTN4P2	0.573719	0.0450803	46	Fastigilin C
265203	ACTN4P2	0.572089	0.0460782	46	MULTIGILIN
632377	ACTN4P2	0.552993	0.0485217	49
320951	ACTN4P2	0.517237	0.048568	57	BISHELENALINYL MALONATE
626162	ACTN4P2	0.512609	0.0490111	58	Discorhabdin C TFA
765859	ACTR3C	0.569649	0.0217414	57
765860	ACTR3C	0.545369	0.0319207	57
765861	ACTR3C	0.537475	0.0359799	57
765858	ACTR3C	0.532516	0.0388898	57
765862	ACTR3C	0.516378	0.0491634	57
626166	ACTR5	-0.571824	0.0498468	45	Discorhabdin C dienol TFA
679032	ACTR6	-0.550994	0.0273546	58	1 8 Naphthyridin 4(1H) one 2 (4 chlorophenyl) 7 methyl
695798	ACTR6	-0.541621	0.0385142	55	7H Dibenzo[a c]cyclohepten 5 ol 5 6 dihydro 9 10 11 trimethoxy 3 (methylthio)
748821	ACTR6	-0.523966	0.0415958	58
686556	ACVR1C	-0.607833	0.0107576	57	Benzo[g]quinoline 5 10 dione 4 [2 (dimethylamino) ethenyl]
660649	ACVR1C	-0.572971	0.0205122	57
682278	ACVR1C	-0.546594	0.0293855	58
656239	ACVR1C	-0.536083	0.036864	57	Benzo[1 2 b:5 4 b ]dithiophene 2 carboxaldehyde 4 8 dioxo
690434	ACVR1C	-0.519219	0.0444933	58	Benzo[1 2 b:5 4 b ]dithiophene 4 8 dione 2 (1 acetoxyethyl)
690432	ACVR1C	-0.518645	0.0448612	58	Benzo[1 2 b:5 4 b ]dithiophene 4 8 dione 2 (1 hydroxyethyl)
694073	ACVR2B	-0.676926	0.00148879	58	Naphtho[2 3 b]thiophene 4 9 dione 2 7 diacetyl
657793	ACVR2B	-0.586986	0.0163165	57
626162	ACVR2B	-0.573587	0.0189919	58	Discorhabdin C TFA
690041	ACVR2B	-0.590341	0.0191793	54
741730	ACVR2B	-0.570798	0.0198352	58
681823	ACVR2B	-0.568299	0.0221448	57	Benzo[1 2 b:4 5 b ]dithiophene 4 8 dione 2 7 dinitro
689297	ACVR2B	-0.562573	0.0227037	58	1H Pyrido[4 3 2 mn]thiazolo[4 5 b]acridin 9 one
690043	ACVR2B	-0.560179	0.0270313	56
665529	ACVR2B	-0.558074	0.0279571	56
607173	ACVR2B	-0.542913	0.0311676	58	B722657K109
682991	ACVR2B	-0.541313	0.0318774	58	Benzo[1 2 b:4 5 b ] dithiophene 4 8 dione 2 6 dinitro
196524	ACVR2B	-0.540853	0.0320852	58	RHODOMYCINONE E
661805	ACVR2B	-0.540593	0.0322192	58
626163	ACVR2B	-0.599361	0.0337761	45	Discorhabdin C nitrodienone TFA
686553	ACVR2B	-0.539945	0.0346294	57	9H Quino[4 3 2 de][1 10]phenanthrolin 9 one 2 phenyl
135037	ACVR2B	-0.533279	0.0360419	58	3a beta 6 Epoxy 3aH cyclopentacyclododecin 4 11 dione 2 3 7 8 tetrahydro 2 alpha 5 8 8 12 pentamethyl (+)
656204	ACVR2B	-0.541074	0.0363253	56	Discorhabdin G
681824	ACVR2B	-0.530595	0.037725	58	Benzo[1 2 b:4 5 b ]dithiophene 4 8 dione 2 nitro
328416	ACVR2B	-0.53414	0.0380217	57	Withaferin A diacetate
697747	ACVR2B	-0.539956	0.0394863	55	9H Quino[4 3 2 de][1 10]phenanthrolin 9 one 2 (3 methoxyphenyl)
718544	ACVR2B	-0.561961	0.0399271	50
647641	ACVR2B	-0.59002	0.0419865	44	2 Naphthalenol 8 (5 chlorotetrahydro 2 6 6 trimethyl 2H pyran 2 yl)decahydro 1 isocyano 2 methyl 5 methylene
659548	ACVR2B	-0.51932	0.0444301	58
741731	ACVR2B	-0.517248	0.0458086	58
694492	ACVR2B	-0.51511	0.0472926	58
746564	ACYP1	0.517217	0.0485803	57
741730	ADAM12	0.632409	0.00588868	58
741731	ADAM12	0.577685	0.0176904	58
740558	ADAM12	0.558685	0.0241938	58
626162	ADAM12	0.549936	0.0278401	58	Discorhabdin C TFA
740265	ADAM12	0.539791	0.0326158	58
743581	ADAM12	0.523194	0.0420627	58
747185	ADAM12	0.51935	0.0444137	58
626163	ADAM12	0.574704	0.0478636	45	Discorhabdin C nitrodienone TFA
740265	ADAM1A	-0.544467	0.030442	58
740558	ADAM1A	-0.535476	0.0348789	58
747185	ADAM1A	-0.528764	0.0387402	58
657793	ADAM1A	-0.521604	0.0455469	57
746131	ADAM1A	-0.51435	0.0477852	58	4 (4 (5 Nitro furan 2 ylmethylene) 3 5 dioxo pyrazolidin 1 yl) benzoic acid ethyl ester
765860	ADAM23	-0.5939	0.0144189	57
765862	ADAM23	-0.567571	0.022438	57
765858	ADAM23	-0.5346	0.037764	57
671825	ADAM32	0.576882	0.0179663	58
784260	ADAM32	0.572097	0.0194396	58
695027	ADAM32	0.518967	0.0473797	57
783085	ADAM6	-0.534721	0.0376881	57
676796	ADAM6	-0.518507	0.047706	57
681823	ADAM9	0.640673	0.00525423	57	Benzo[1 2 b:4 5 b ]dithiophene 4 8 dione 2 7 dinitro
671825	ADAM9	0.635565	0.00540722	58
642300	ADAM9	0.658146	0.00853705	49
626162	ADAM9	0.599268	0.0116706	58	Discorhabdin C TFA
341651	ADAM9	0.654549	0.0127567	46	SENECIOYLCHAPARRIN 6 ALPHA (B815099K220)
664908	ADAM9	0.592257	0.0148362	57
135037	ADAM9	0.579871	0.0171034	58	3a beta 6 Epoxy 3aH cyclopentacyclododecin 4 11 dione 2 3 7 8 tetrahydro 2 alpha 5 8 8 12 pentamethyl (+)
632377	ADAM9	0.617065	0.0185539	49
679835	ADAM9	0.565145	0.0218031	58
681824	ADAM9	0.562483	0.0227212	58	Benzo[1 2 b:4 5 b ]dithiophene 4 8 dione 2 nitro
736380	ADAM9	0.570948	0.0227239	56
660649	ADAM9	0.565719	0.0230672	57
342443	ADAM9	0.59524	0.0331464	46	beta D Glucopyranose 6 deoxy 2 O (6 deoxy beta D glucopyranosyl) 3 acetate 1 [decahydro 5 methyl 4 [(1 oxo 3 phenyl 2 propenyl)oxy]dispiro[oxirane 2 3 (2 H) benzofuran 2 2 [2H]pyran] 6 carboxylate]
614410	ADAM9	0.594207	0.0336119	46
690043	ADAM9	0.544218	0.034599	56
658850	ADAM9	0.532677	0.0364225	58
787217	ADAM9	0.545	0.0365646	55
176503	ADAM9	0.588116	0.0368478	46	Fastigilin B
686553	ADAM9	0.534824	0.0376282	57	9H Quino[4 3 2 de][1 10]phenanthrolin 9 one 2 phenyl
657793	ADAM9	0.534337	0.0379192	57
656204	ADAM9	0.534836	0.0399413	56	Discorhabdin G
784260	ADAM9	0.524863	0.0410374	58
679017	ADAM9	0.524194	0.0439055	57
265203	ADAM9	0.57553	0.0439619	46	MULTIGILIN
176507	ADAM9	0.574354	0.0446382	46	Fastigilin C
328416	ADAM9	0.522455	0.0450307	57	Withaferin A diacetate
665529	ADAM9	0.525499	0.0457002	56
277293	ADAM9	0.571992	0.0461456	46	CINNAMODIAL B812927K060
679018	ADAM9	0.518783	0.0475324	57
747185	ADAM9	0.514382	0.0477776	58
674685	ADAM9	0.523612	0.0499245	55
630579	ADAMTS1	-0.64589	0.0134171	47
744035	ADAMTS10	-0.543379	0.0399838	54
328416	ADAMTS15	0.547877	0.0307634	57	Withaferin A diacetate
648790	ADAMTS15	0.575516	0.035116	49	ANTINEOPLASTIC 648790
660649	ADAMTS15	0.530153	0.0402567	57
690042	ADAMTS15	0.529064	0.040929	57	6H Pyrido[2 3 4 kl]acridin 6 one 4 methoxy
736380	ADAMTS15	0.522405	0.0478138	56
720712	ADAMTS16	0.568924	0.0234975	56
671825	ADAMTS16	0.528481	0.0388816	58
632377	ADAMTS16	0.56513	0.040962	49
630579	ADAMTS5	-0.639918	0.0151086	47
622398	ADAMTS7P1	0.534917	0.0351254	58	Fascaplysin chloride
746563	ADAMTSL1	-0.577536	0.0190692	57
675856	ADAMTSL1	-0.520186	0.0465302	57
742128	ADAP2	0.519428	0.0443696	58
676793	ADARB1	0.523675	0.0442573	57
328416	ADAT2	-0.689496	0.00105368	57	Withaferin A diacetate
687159	ADAT2	-0.648074	0.00490097	56
768612	ADAT2	-0.622414	0.0095561	55
768613	ADAT2	-0.612335	0.0117355	55
683789	ADAT2	-0.610224	0.0148939	53
249995	ADAT2	-0.634166	0.0181816	46	Autumnolide
665529	ADAT2	-0.580442	0.0195314	56
640174	ADAT2	-0.63186	0.0206387	45
679835	ADAT2	-0.565159	0.0218031	58
682991	ADAT2	-0.562398	0.0227306	58	Benzo[1 2 b:4 5 b ] dithiophene 4 8 dione 2 6 dinitro
701194	ADAT2	-0.558707	0.0241875	58
686555	ADAT2	-0.554892	0.0257901	58	9H Quino[4 3 2 de]phenanthrolin 9 one 2 (2 phenylethylene)
656601	ADAT2	-0.554877	0.0274795	57
714470	ADAT2	-0.545796	0.0297997	58
683787	ADAT2	-0.54948	0.0300463	57	9H Quino[4 3 2 de][1 10]phenanthrolin 9 one 2 methyl
176503	ADAT2	-0.594203	0.0336122	46	Fastigilin B
787221	ADAT2	-0.550174	0.0337322	55
651775	ADAT2	-0.602206	0.0351789	44
299117	ADAT2	-0.541441	0.0361367	56	SENDANIN
679035	ADAT2	-0.532607	0.0364693	58	1 8 Naphthyridin 4(1H) one 2 (3 chlorophenyl) 5 methyl
657793	ADAT2	-0.535747	0.0370588	57
676796	ADAT2	-0.535189	0.0374514	57
665925	ADAT2	-0.5299	0.0380821	58
658850	ADAT2	-0.527431	0.0395303	58
674686	ADAT2	-0.532358	0.041477	56
679034	ADAT2	-0.522894	0.0422274	58	1 8 Naphthyridin 4(1H) one 2 (3 chlorophenyl)
689303	ADAT2	-0.522417	0.0425178	58
632377	ADAT2	-0.562127	0.0427134	49
309909	ADAT2	-0.525265	0.0432596	57	NIMBOLIDE
696233	ADAT2	-0.54346	0.0453931	52
701194	ADCK3	-0.620453	0.00758258	58
679017	ADCK3	-0.599925	0.0128016	57
658867	ADCK3	-0.583887	0.0159106	58
679018	ADCK3	-0.582222	0.01763	57
299117	ADCK3	-0.585796	0.0179054	56	SENDANIN
328416	ADCK3	-0.571699	0.0209608	57	Withaferin A diacetate
683789	ADCK3	-0.586449	0.0220853	53
768612	ADCK3	-0.574505	0.0230296	55
679021	ADCK3	-0.555516	0.0255277	58
701189	ADCK3	-0.550167	0.0277145	58
748822	ADCK3	-0.546586	0.0293855	58
679024	ADCK3	-0.545348	0.0300445	58	1 8 Naphthyridin 4(1H) one 2 (4 fluorophenyl) 5 methyl
630579	ADCK3	0.595845	0.030425	47
787221	ADCK3	-0.556029	0.0309671	55
719985	ADCK3	-0.558882	0.0316901	54
787217	ADCK3	-0.553667	0.0320556	55
768613	ADCK3	-0.552952	0.0323468	55
701188	ADCK3	-0.533334	0.0360129	58	1 8 Naphthyridin 4(1H) one 7 methyl 2 (3 methyl 2 thienyl)
687015	ADCK3	-0.548248	0.0372868	54
674679	ADCK3	-0.526466	0.0400284	58
682991	ADCK3	-0.522909	0.0422205	58	Benzo[1 2 b:4 5 b ] dithiophene 4 8 dione 2 6 dinitro
679034	ADCK3	-0.522471	0.0424952	58	1 8 Naphthyridin 4(1H) one 2 (3 chlorophenyl)
679032	ADCK3	-0.520572	0.0436772	58	1 8 Naphthyridin 4(1H) one 2 (4 chlorophenyl) 7 methyl
632377	ADCK3	-0.554487	0.0475384	49
674685	ADCK3	-0.526344	0.0479614	55
682277	ADCK4	-0.520184	0.0438949	58
126719	ADCY6	0.594561	0.0179516	54
642300	ADCY6	0.599286	0.0245425	49
778349	ADCY7	0.528728	0.0463933	55
696233	ADCY9	0.581199	0.0259271	52
381837	ADCY9	0.588483	0.0289719	49	trans Dihydronarciclasine
113237	ADCY9	0.59501	0.0391578	44
642299	ADCY9	0.562347	0.042581	49
690044	ADGB	-0.606439	0.0146724	54
656239	ADGRA2	-0.561217	0.0250132	57	Benzo[1 2 b:5 4 b ]dithiophene 2 carboxaldehyde 4 8 dioxo
656238	ADGRA2	-0.564153	0.0254868	56	2 Methyl 4 8 dihydrobenzo[1 2 b:5 4 b ]dithiophene 4 8 dione
656161	ADGRA2	-0.524652	0.046312	56
744015	ADGRD1	0.545936	0.0316901	57
701192	ADGRE2	-0.529008	0.038618	58
643358	ADGRE4P	-0.63934	0.0200603	44
711155	ADGRF3	-0.557504	0.0282603	56
641036	ADGRG1	0.571327	0.0375255	49	Trunculin B methyl ester
306951	ADGRG1	0.52567	0.0404945	58	Avarol
660653	ADGRG2	0.533531	0.0433085	55
783358	ADGRL2	0.519575	0.0442886	58
651859	ADH6	0.588094	0.036864	46
648776	ADHFE1	0.675398	0.00589497	49	ANTINEOPLASTIC 648776
667449	ADHFE1	0.590783	0.0140666	58
656178	ADHFE1	0.568385	0.0206725	58	7 Epi 10 deacetylbaccatin III
679035	ADHFE1	0.561521	0.0230665	58	1 8 Naphthyridin 4(1H) one 2 (3 chlorophenyl) 5 methyl
700280	ADHFE1	0.561483	0.0249069	57
661993	ADHFE1	0.561449	0.0249198	57
651013	ADHFE1	0.552918	0.0265186	58	Alkaloid isolated from West African medicinal plant
679031	ADHFE1	0.551965	0.0269565	58	1 8 Naphthyridin 4(1H) one 2 (4 chlorophenyl) 6 methyl
705435	ADHFE1	0.555488	0.0272271	57
646923	ADHFE1	0.541601	0.0360141	56
666185	ADHFE1	0.531424	0.03723	58
700913	ADHFE1	0.538894	0.0426572	54
676814	ADHFE1	0.521094	0.0433197	58	Indeno[1 7a a]phenanthrene 2 7 10 triol 10 O acetyl 7 O (6 O acetyl beta D glucopyranosyl) 1 2 3 4 4a 5 6b 7 8 8a 9 10 11 12 12a 12b 13 14 octadecahydro 4 6b 9 9 12a pentamethyl 3 methylene (2 alpha 4 alpha 4a alpha 6b beta 7 alpha 8a alpha 10 alpha 12a beta 12b alpha 14a alpha )
667446	ADHFE1	0.517939	0.0453358	58
700390	ADHFE1	0.525276	0.0458558	56
746845	ADI1	0.617508	0.00810008	58
696232	ADIPOR2	-0.545859	0.0297618	58
683787	ADM5	-0.576425	0.0194154	57	9H Quino[4 3 2 de][1 10]phenanthrolin 9 one 2 methyl
697270	ADM5	-0.547088	0.0291449	58
772358	ADNP	-0.540325	0.0344493	57
656205	ADNP	-0.556804	0.0492845	48	Discorhabdin H
725802	ADORA1	0.539264	0.0329225	58
626165	ADORA1	0.574261	0.0481395	45	Discorhabdin C benzene TFA
328416	ADRA1B	0.582649	0.017612	57	Withaferin A diacetate
768613	ADRA1B	0.554577	0.0316642	55
701192	ADRA1B	0.535015	0.0350923	58
675857	ADRA1B	-0.536793	0.0364036	57
768612	ADRA1B	0.532893	0.0437243	55
630579	ADRA1B	-0.566431	0.0463578	47
700893	ADRA2B	-0.519842	0.0496427	56	Austocystin D
722276	ADRB1	-0.562162	0.0262754	56
746563	ADRBK1	0.652936	0.00374906	57
780423	ADRBK1	0.586879	0.0151229	58
746564	ADRBK1	0.545089	0.0320556	57
676810	ADRBK1	-0.540359	0.0323468	58	Spiro[18 norandrostane 17 2 (3 H) furan] 3 7 diol 3 O acetyl 7 O (6 O acetyl beta D glucopyranosyl) 4 5 dihydro 5 (1 alpha hydroxy 2 methoxy 2 methylpropyl) 3 4 4 8 tetramethyl (3 alpha 3 beta 5 alpha 7 alpha 17 beta )
678159	ADRBK1	-0.538697	0.03781	56
630579	ADRBK1	0.576224	0.0404352	47
744035	ADRM1	0.568586	0.0272193	54
765989	ADRM1	0.522903	0.0475141	56
681823	ADSL	-0.523433	0.0443918	57	Benzo[1 2 b:4 5 b ]dithiophene 4 8 dione 2 7 dinitro
614410	ADSL	-0.568679	0.0483007	46
670762	AEBP1	-0.553271	0.0264063	58
135037	AFAP1	0.606463	0.0100292	58	3a beta 6 Epoxy 3aH cyclopentacyclododecin 4 11 dione 2 3 7 8 tetrahydro 2 alpha 5 8 8 12 pentamethyl (+)
280414	AFAP1	0.598059	0.0120506	58	2 Butenoic acid 2 methyl 2 3 3a 4 4a 5 7a 8 9 9a decahydro 4a 8 dimethyl 3 methylene 2 5 9 trioxoazuleno[6 5 b]furan 4 yl ester (3a alpha 4 alpha 4a beta 7a alpha 8 alpha 9a alpha )
93131	AFAP1	0.597281	0.0122899	58	4 alpha H Eudesma 5 11(13) dien 12 oic acid 8 beta hydroxy gamma lactone
657793	AFAP1	0.596471	0.0136158	57
658850	AFAP1	0.59	0.0143306	58
661805	AFAP1	0.582121	0.0165028	58
689303	AFAP1	0.574742	0.0186201	58
632377	AFAP1	0.613308	0.0196369	49
626162	AFAP1	0.566061	0.0215254	58	Discorhabdin C TFA
249995	AFAP1	0.623682	0.0215606	46	Autumnolide
671825	AFAP1	0.561778	0.0229534	58
277293	AFAP1	0.619095	0.0230296	46	CINNAMODIAL B812927K060
682995	AFAP1	0.556123	0.0253401	58	5 8 Quinolinedione 2 methyl
740789	AFAP1	0.555315	0.0255804	58
750320	AFAP1	0.546327	0.0315367	57
665529	AFAP1	0.544861	0.0342476	56
320951	AFAP1	0.539977	0.0346095	57	BISHELENALINYL MALONATE
652119	AFAP1	0.596614	0.0351533	45
640174	AFAP1	0.595296	0.0358546	45
135073	AFAP1	0.573908	0.0359762	49	WITHACNISTIN
401005	AFAP1	0.572413	0.0368862	49	PLEUROTIN
176507	AFAP1	0.587288	0.0373524	46	Fastigilin C
714470	AFAP1	0.530446	0.03781	58
314035	AFAP1	0.532344	0.038971	57	Bicyclo[7 2 0]undec 4 en 3 one 4 11 11 trimethyl 8 methylene [1R (1R* 4E 9S*)]
647328	AFAP1	0.568163	0.0392413	49
352330	AFAP1	0.527214	0.0396372	58	Bis(helenalinyl)glutarate
614410	AFAP1	0.578488	0.0422279	46
333843	AFAP1	0.521464	0.0431162	58	HELENIN
645207	AFAP1	0.562922	0.0452694	48
696233	AFAP1	0.542777	0.0458276	52
742956	AFAP1	0.516882	0.046035	58
328416	AFAP1	0.519489	0.0469991	57	Withaferin A diacetate
691541	AFAP1	0.51492	0.0474105	58
630579	AFAP1	-0.564575	0.0475559	47
676810	AFAP1L1	0.566199	0.021482	58	Spiro[18 norandrostane 17 2 (3 H) furan] 3 7 diol 3 O acetyl 7 O (6 O acetyl beta D glucopyranosyl) 4 5 dihydro 5 (1 alpha hydroxy 2 methoxy 2 methylpropyl) 3 4 4 8 tetramethyl (3 alpha 3 beta 5 alpha 7 alpha 17 beta )
656238	AFAP1L1	-0.551942	0.0308541	56	2 Methyl 4 8 dihydrobenzo[1 2 b:5 4 b ]dithiophene 4 8 dione
701194	AFAP1L2	0.513966	0.0480152	58
656238	AFF4	-0.545748	0.0337872	56	2 Methyl 4 8 dihydrobenzo[1 2 b:5 4 b ]dithiophene 4 8 dione
680732	AFG3L2	-0.564929	0.0218905	58
682450	AFG3L2	-0.541169	0.0339866	57	Benzo[1 2 b:4 5 b ]dithiophene 4 8 dione 2 [1 (acetyloxy)ethyl]
681824	AFG3L2	-0.523942	0.0415958	58	Benzo[1 2 b:4 5 b ]dithiophene 4 8 dione 2 nitro
768612	AFMID	-0.613406	0.0114677	55
626163	AFMID	-0.647452	0.0160284	45	Discorhabdin C nitrodienone TFA
768613	AFMID	-0.584169	0.0197695	55
720712	AFMID	-0.524103	0.0466195	56
787217	AFMID	-0.527384	0.0472969	55
626162	AFMID	-0.513848	0.0481087	58	Discorhabdin C TFA
628662	AGAP1	0.630036	0.0213147	45
651852	AGAP1	0.611871	0.0236836	47
651850	AGAP1	0.595344	0.030643	47
628667	AGAP1	0.573552	0.0451811	46
628671	AGAP1	0.572592	0.0457612	46
381837	AGAP1-IT1	0.560685	0.0435781	49	trans Dihydronarciclasine
656608	AGAP2	-0.639016	0.0168065	46
169716	AGAP2	-0.6011	0.0203082	51	2 7 Nonadiyne 1 9 diamine N N N N tetrakis(2 chloroethyl) dihydrochloride (MF1)
622150	AGAP2	-0.60592	0.0282906	46	Violacene 1
694489	AGAP2	-0.546831	0.0292536	58	Benz[b]acridine 12 acetaldehyde 6 11 dihydro alpha methylene 6 11 dioxo
768612	AGAP2	-0.558343	0.0298768	55
695394	AGAP2	-0.541235	0.0319214	58	Asimicinone
768613	AGAP2	-0.542995	0.0377867	55
196524	AGAP2	-0.529716	0.0381783	58	RHODOMYCINONE E
626162	AGAP2	-0.520395	0.0437652	58	Discorhabdin C TFA
740789	AGAP2	-0.513931	0.0480509	58
656238	AGAP2-AS1	-0.539023	0.0376263	56	2 Methyl 4 8 dihydrobenzo[1 2 b:5 4 b ]dithiophene 4 8 dione
677556	AGAP6	-0.570969	0.0197997	58
677557	AGAP6	-0.51467	0.0475884	58
720714	AGER	-0.627202	0.00951083	54
642302	AGFG1	0.571024	0.0435013	47
618958	AGGF1	-0.555621	0.0408176	51
656242	AGK	-0.585521	0.0179634	56
690433	AGK	-0.561159	0.023237	58	Benzo[1 2 b:5 4 b ]dithiophene 4 8 dione 2 5 bis(1 hydroxyethyl)
682994	AGK	-0.557041	0.0250122	58	Benzo[1 2 b:4 5 b ]dithiophene 4 8 diol diester with butanoic acid
656903	AGK	-0.597918	0.0294279	47
686556	AGK	-0.530741	0.0399054	57	Benzo[g]quinoline 5 10 dione 4 [2 (dimethylamino) ethenyl]
744344	AGK	-0.539005	0.0425814	54
682994	AGKP1	-0.541718	0.0317237	58	Benzo[1 2 b:4 5 b ]dithiophene 4 8 diol diester with butanoic acid
690433	AGKP1	-0.539128	0.0330163	58	Benzo[1 2 b:5 4 b ]dithiophene 4 8 dione 2 5 bis(1 hydroxyethyl)
656242	AGKP1	-0.526136	0.0452988	56
656238	AGPAT1	-0.576482	0.0207978	56	2 Methyl 4 8 dihydrobenzo[1 2 b:5 4 b ]dithiophene 4 8 dione
682993	AGPAT1	-0.549395	0.0281009	58	Benzo[1 2 b:4 5 b ]dithiophene 4 8 diol dipropionate
690433	AGPAT1	-0.541967	0.0316342	58	Benzo[1 2 b:5 4 b ]dithiophene 4 8 dione 2 5 bis(1 hydroxyethyl)
656244	AGPAT1	-0.530599	0.0425178	56	Benzo[1 2 b:5 4 b ]dithiophene 4 8 dione 3 methyl
660649	AGPAT4	0.582296	0.0176159	57
772358	AGPAT4	0.547682	0.030858	57
656178	AGPAT5	-0.584777	0.0156664	58	7 Epi 10 deacetylbaccatin III
642300	AGRN	0.622959	0.0167883	49
679017	AGRN	0.583938	0.0171798	57
664139	AGRN	0.577084	0.0179102	58
614410	AGRN	0.626423	0.0205503	46
119754	AGRN	0.566752	0.0212967	58	Bis[1 3]benzodioxolo[5 6 a:4 5 g]quinolizinium 6 7 dihydro chloride
328416	AGRN	0.538807	0.0352278	57	Withaferin A diacetate
381837	AGRN	0.566554	0.0400999	49	trans Dihydronarciclasine
666185	AGRN	0.514774	0.0475349	58
656242	AGRN	0.521897	0.0481302	56
691038	AGTR2	0.517778	0.045431	58
751596	AGTRAP	-0.538525	0.0332857	58
711155	AHCYL1	0.571018	0.0227129	56
135037	AHCYL1	0.529648	0.0381826	58	3a beta 6 Epoxy 3aH cyclopentacyclododecin 4 11 dione 2 3 7 8 tetrahydro 2 alpha 5 8 8 12 pentamethyl (+)
741731	AHCYL1	0.520302	0.0438016	58
622398	AHCYL2	-0.57494	0.0185802	58	Fascaplysin chloride
696230	AHCYP4	-0.518295	0.0451226	58
698244	AHNAK	0.566098	0.021521	58	9H Quino[4 3 2 de][1 10]phenanthrolin 9 one 2 (4 methylphenyl)
657278	AHNAK	0.558819	0.0241361	58	1 3 Dioxolo[4 5 g]quinolin 8(5H) one 6 (2 chlorophenyl)
747428	AHNAK	0.564935	0.0252365	56
660649	AHNAK	0.535751	0.0370588	57
664170	AHNAK	0.52885	0.0387108	58
618958	AHNAK	0.559001	0.0389012	51
679017	AHNAK	0.528455	0.0413201	57
21075	AHNAK	0.527805	0.0417325	57	7 Isoquinolinol 1 2 3 4 tetrahydro 6 methoxy 2 methyl 1 (2 methylpropyl) 8 [[1 2 3 4 tetrahydro 6 methoxy 2 methyl 1 (2 methylpropyl) 8 [[1 2 3 4 tetrahydro 6 methoxy 2 methyl 1 (2 methylpropyl) 7 isoquinolinyl]oxy] 7 isoquinolinyl]oxy]
643357	AHNAK	0.519579	0.0442867	58
113238	AHNAK	0.584185	0.0453999	44
632377	AHNAK2	0.613155	0.0197101	49
720712	AHNAK2	0.56596	0.0247716	56
135073	AHNAK2	0.59461	0.0263824	49	WITHACNISTIN
328416	AHNAK2	0.539325	0.0350101	57	Withaferin A diacetate
701194	AHNAK2	0.527392	0.0395604	58
665529	AHNAK2	0.534539	0.0400999	56
626161	AHNAK2	0.591063	0.0413872	44	2 Hydroxy discorhabdin D
626162	AHNAK2	0.523503	0.0418865	58	Discorhabdin C TFA
666185	AHNAK2	0.520372	0.0437693	58
681823	AHNAK2	0.520929	0.0460075	57	Benzo[1 2 b:4 5 b ]dithiophene 4 8 dione 2 7 dinitro
665157	AHNAK2	0.520591	0.0462786	57
679835	AHNAK2	0.513481	0.0483706	58
694492	AHR	0.552899	0.0265253	58
107129	AIDA	-0.567588	0.0224334	57
740656	AIDA	0.542913	0.0311676	58
660649	AIFM1	-0.532802	0.0387535	57
787221	AIFM1	-0.537006	0.0412444	55
626163	AIFM3	-0.614026	0.0272006	45	Discorhabdin C nitrodienone TFA
126719	AIM1L	0.561991	0.0302584	54
690433	AIM1L	0.524215	0.0414531	58	Benzo[1 2 b:5 4 b ]dithiophene 4 8 dione 2 5 bis(1 hydroxyethyl)
682994	AIM1L	0.519914	0.0440875	58	Benzo[1 2 b:4 5 b ]dithiophene 4 8 diol diester with butanoic acid
614410	AJUBA	0.697431	0.00495669	46
660649	AJUBA	0.632115	0.0064062	57
656178	AJUBA	0.622816	0.00718029	58	7 Epi 10 deacetylbaccatin III
664908	AJUBA	0.586193	0.0165108	57
748422	AJUBA	0.585848	0.0165946	57
341651	AJUBA	0.638266	0.0170451	46	SENECIOYLCHAPARRIN 6 ALPHA (B815099K220)
701188	AJUBA	0.57189	0.01953	58	1 8 Naphthyridin 4(1H) one 7 methyl 2 (3 methyl 2 thienyl)
656242	AJUBA	0.57745	0.0204576	56
787217	AJUBA	0.575016	0.0228558	55
674679	AJUBA	0.557299	0.0249063	58
676185	AJUBA	0.561046	0.0250741	57
251677	AJUBA	0.550817	0.0274348	58	10 Desacetylbaccatin III
664167	AJUBA	0.545021	0.0302171	58
698244	AJUBA	0.54032	0.0323468	58	9H Quino[4 3 2 de][1 10]phenanthrolin 9 one 2 (4 methylphenyl)
342443	AJUBA	0.595222	0.0331502	46	beta D Glucopyranose 6 deoxy 2 O (6 deoxy beta D glucopyranosyl) 3 acetate 1 [decahydro 5 methyl 4 [(1 oxo 3 phenyl 2 propenyl)oxy]dispiro[oxirane 2 3 (2 H) benzofuran 2 2 [2H]pyran] 6 carboxylate]
674685	AJUBA	0.550866	0.0334302	55
747428	AJUBA	0.545455	0.0339484	56
679034	AJUBA	0.533264	0.0360526	58	1 8 Naphthyridin 4(1H) one 2 (3 chlorophenyl)
676814	AJUBA	0.531637	0.0370588	58	Indeno[1 7a a]phenanthrene 2 7 10 triol 10 O acetyl 7 O (6 O acetyl beta D glucopyranosyl) 1 2 3 4 4a 5 6b 7 8 8a 9 10 11 12 12a 12b 13 14 octadecahydro 4 6b 9 9 12a pentamethyl 3 methylene (2 alpha 4 alpha 4a alpha 6b beta 7 alpha 8a alpha 10 alpha 12a beta 12b alpha 14a alpha )
680732	AJUBA	0.52973	0.0381656	58
652603	AJUBA	0.537816	0.0382138	56	Bengazole A
642297	AJUBA	0.572925	0.0394299	48
729895	AJUBA	0.527519	0.0394787	58
676812	AJUBA	0.525263	0.040731	58
679017	AJUBA	0.527677	0.0418198	57
710350	AJUBA	0.521548	0.0430865	58
630579	AJUBA	-0.568973	0.0446963	47
666185	AJUBA	0.518496	0.0449658	58
720695	AJUBA	0.530231	0.0453801	55
683789	AJUBA	0.536204	0.0472166	53
700914	AJUBA	0.527448	0.0472609	55
720696	AJUBA	0.531508	0.047411	54
642300	AJUBA	0.553673	0.0480152	49
744345	AJUBA	0.521797	0.0481945	56
768612	AKAP1	-0.604123	0.0140228	55
768613	AKAP1	-0.602594	0.0144534	55
736382	AKAP1	-0.605009	0.015053	54
679017	AKAP1	-0.545113	0.0320556	57
666185	AKAP1	-0.53966	0.0326764	58
658867	AKAP1	-0.53538	0.0349223	58
630579	AKAP1	0.574819	0.0413201	47
787221	AKAP1	-0.530404	0.0452656	55
674685	AKAP1	-0.527056	0.0475365	55
656238	AKAP12	-0.562562	0.0260907	56	2 Methyl 4 8 dihydrobenzo[1 2 b:5 4 b ]dithiophene 4 8 dione
674677	AKAP5	0.558586	0.0242285	58
642318	AKAP5	0.588559	0.0396209	45	ANTINEOPLASTIC 642318
686556	AKAP5	0.525862	0.042901	57	Benzo[g]quinoline 5 10 dione 4 [2 (dimethylamino) ethenyl]
736380	AKAP5	0.529624	0.0431162	56
656161	AKAP5	0.528462	0.0438016	56
304940	AKNA	-0.554371	0.0277145	57	LINICHLORINA A
768613	AKR1B1	0.550102	0.0337686	55
642299	AKR1B1	0.569694	0.0383502	49
753174	AKR1B1	0.536123	0.0417662	55
678161	AKR1B1	0.515642	0.0469039	58
642301	AKR1B10	0.695131	0.00398601	48
694073	AKR1B10	0.600824	0.0113518	58	Naphtho[2 3 b]thiophene 4 9 dione 2 7 diacetyl
681823	AKR1B10	0.577073	0.0191784	57	Benzo[1 2 b:4 5 b ]dithiophene 4 8 dione 2 7 dinitro
657793	AKR1B10	0.566086	0.0229208	57
681824	AKR1B10	0.556829	0.0250808	58	Benzo[1 2 b:4 5 b ]dithiophene 4 8 dione 2 nitro
682991	AKR1B10	0.555455	0.0255579	58	Benzo[1 2 b:4 5 b ] dithiophene 4 8 dione 2 6 dinitro
787220	AKR1B10	0.566867	0.0261199	55
682452	AKR1B10	0.561535	0.0264852	56	Benzo[1 2 b:5 4 b ]dithiophene 4 8 dione 2 5 diacetyl
607173	AKR1B10	0.550441	0.0276165	58	B722657K109
352330	AKR1B10	0.535215	0.0350122	58	Bis(helenalinyl)glutarate
647328	AKR1B10	0.569402	0.0385804	49
328416	AKR1B10	0.532576	0.0388641	57	Withaferin A diacetate
656204	AKR1B10	0.527803	0.044256	56	Discorhabdin G
694492	AKR1B10	0.511471	0.0498468	58
747423	AKR1B10P2	-0.554975	0.0335584	54
787220	AKR1B15	0.608929	0.0127773	55
647328	AKR1B15	0.606204	0.0220164	49
642321	AKR1B15	0.589888	0.0283696	49
682452	AKR1B15	0.550728	0.0314206	56	Benzo[1 2 b:5 4 b ]dithiophene 4 8 dione 2 5 diacetyl
620595	AKR1B15	0.589907	0.038861	45	Bullatacinone
695025	AKR1B1P1	0.513997	0.0480105	58
642299	AKR1B1P4	0.606546	0.0218955	49
768613	AKR1B1P4	0.5745	0.0230296	55
676810	AKR1B1P4	0.546019	0.0296924	58	Spiro[18 norandrostane 17 2 (3 H) furan] 3 7 diol 3 O acetyl 7 O (6 O acetyl beta D glucopyranosyl) 4 5 dihydro 5 (1 alpha hydroxy 2 methoxy 2 methylpropyl) 3 4 4 8 tetramethyl (3 alpha 3 beta 5 alpha 7 alpha 17 beta )
678161	AKR1B1P4	0.537244	0.0339029	58
747424	AKR1B1P4	0.524959	0.040962	58
674685	AKR1B1P4	0.52436	0.049345	55
768613	AKR1B1P7	0.568573	0.0254765	55
678161	AKR1B1P7	0.544434	0.0304499	58
676810	AKR1B1P7	0.53466	0.0352334	58	Spiro[18 norandrostane 17 2 (3 H) furan] 3 7 diol 3 O acetyl 7 O (6 O acetyl beta D glucopyranosyl) 4 5 dihydro 5 (1 alpha hydroxy 2 methoxy 2 methylpropyl) 3 4 4 8 tetramethyl (3 alpha 3 beta 5 alpha 7 alpha 17 beta )
642299	AKR1B1P7	0.557551	0.0454977	49
682991	AKR1B1P7	0.51152	0.0498095	58	Benzo[1 2 b:4 5 b ] dithiophene 4 8 dione 2 6 dinitro
642317	AKR1B1P8	0.61009	0.0224433	48
670762	AKR1C1	0.634017	0.00560396	58
718544	AKR1C1	0.613792	0.0179634	50
682452	AKR1C1	0.576441	0.0208186	56	Benzo[1 2 b:5 4 b ]dithiophene 4 8 dione 2 5 diacetyl
787220	AKR1C1	0.571161	0.0243303	55
333843	AKR1C1	0.555234	0.025629	58	HELENIN
628143	AKR1C1	0.528774	0.0387376	58
626155	AKR1C1	0.57623	0.043538	46
682453	AKR1C1	0.515535	0.0497871	57	Benzo[1 2 b:5 4 b ]dithiophene 4 8 dione 2 acetyl
694073	AKR1C1	0.511475	0.0498468	58	Naphtho[2 3 b]thiophene 4 9 dione 2 7 diacetyl
670762	AKR1C3	0.690896	0.000815345	58
718544	AKR1C3	0.664041	0.00668857	50
656204	AKR1C3	0.597208	0.0147125	56	Discorhabdin G
682993	AKR1C3	0.581445	0.0166328	58	Benzo[1 2 b:4 5 b ]dithiophene 4 8 diol dipropionate
333843	AKR1C3	0.579141	0.0173867	58	HELENIN
681824	AKR1C3	0.571894	0.01953	58	Benzo[1 2 b:4 5 b ]dithiophene 4 8 dione 2 nitro
628143	AKR1C3	0.56831	0.0206911	58
656243	AKR1C3	0.553539	0.0263267	58	Benzo[1 2 b:5 4 b ]dithiophene 2 carboxylic acid 4 8 dioxo
681823	AKR1C3	0.547311	0.0310669	57	Benzo[1 2 b:4 5 b ]dithiophene 4 8 dione 2 7 dinitro
690043	AKR1C3	0.549907	0.0317866	56
682453	AKR1C3	0.541126	0.0340041	57	Benzo[1 2 b:5 4 b ]dithiophene 4 8 dione 2 acetyl
682449	AKR1C3	0.535734	0.0370588	57	Benzo[1 2 b:4 5 b ]dithiophene 4 8 dione 2 (1 hydroxyethyl)
682452	AKR1C3	0.539796	0.0371361	56	Benzo[1 2 b:5 4 b ]dithiophene 4 8 dione 2 5 diacetyl
656242	AKR1C3	0.539469	0.0373629	56
643407	AKR1C3	0.571079	0.0376615	49	Halenaquinone
690433	AKR1C3	0.529836	0.0381097	58	Benzo[1 2 b:5 4 b ]dithiophene 4 8 dione 2 5 bis(1 hydroxyethyl)
783356	AKR7A2	-0.552166	0.026861	58
699125	AKR7A2	-0.524857	0.0410415	58
783356	AKR7A2P1	-0.573652	0.0189799	58
699125	AKR7A3	-0.5437	0.0307753	58
642317	AKR7A3	-0.567102	0.04277	48
676810	AKT3	0.646302	0.00401443	58	Spiro[18 norandrostane 17 2 (3 H) furan] 3 7 diol 3 O acetyl 7 O (6 O acetyl beta D glucopyranosyl) 4 5 dihydro 5 (1 alpha hydroxy 2 methoxy 2 methylpropyl) 3 4 4 8 tetramethyl (3 alpha 3 beta 5 alpha 7 alpha 17 beta )
714472	AKT3	0.611471	0.0145814	53
676796	AKT3	0.576619	0.0193657	57
783353	AKT3	0.540166	0.0324107	58
746563	AKT3	-0.543859	0.0326258	57
678161	AKT3	0.522079	0.0427134	58
722218	AKT3	0.515347	0.0499305	57	Varacin trifluoroacetate salt
746845	ALAS1	0.579548	0.0172003	58
686553	ALCAM	0.556261	0.0268968	57	9H Quino[4 3 2 de][1 10]phenanthrolin 9 one 2 phenyl
720712	ALCAM	0.532262	0.0415286	56
683789	ALCAM	0.53693	0.0466737	53
339665	ALDH18A1	-0.570521	0.0470658	46	WITHAFERIN A AZERIDINYL
267239	ALDH1A3	0.568181	0.0207238	58	Fastigilin A
687159	ALDH1A3	0.540107	0.0369521	56
670762	ALDH3A1	0.599252	0.0116706	58
656242	ALDH3A1	0.534789	0.0399812	56
657793	ALDH3A2	0.611575	0.00989805	57
647328	ALDH3A2	0.605541	0.0221898	49
401005	ALDH3A2	0.582749	0.0316642	49	PLEUROTIN
683559	ALDH3A2	0.530838	0.0398531	57
656204	ALDH3B1	0.595191	0.0152032	56	Discorhabdin G
656242	ALDH3B1	0.559536	0.0273007	56
690041	ALDH3B1	0.554717	0.0336626	54
670762	ALDH3B1	0.535122	0.035028	58
632377	ALDH3B1	0.56626	0.0402886	49
657277	ALDH3B1	0.523409	0.044402	57
681823	ALDH3B1	0.523133	0.0445568	57	Benzo[1 2 b:4 5 b ]dithiophene 4 8 dione 2 7 dinitro
747424	ALDH3B1	0.516152	0.0465454	58
656243	ALDH3B1	0.512381	0.0491681	58	Benzo[1 2 b:5 4 b ]dithiophene 2 carboxylic acid 4 8 dioxo
614410	ALDH3B1	0.56652	0.0497694	46
196524	ALDH5A1	-0.515012	0.0473402	58	RHODOMYCINONE E
679021	ALDH7A1P1	0.563875	0.0222236	58
622398	ALDH9A1	-0.532702	0.0364055	58	Fascaplysin chloride
660653	ALDOAP2	0.532186	0.044159	55
676779	ALG1L5P	-0.579932	0.0171004	58	Olean 12 en 28 oic acid 3 beta [3 O ( beta L arabinopyranosyl) 6 methyl beta D glucopyranuronosyloxy] [2 O [[4 O [3 O ( beta L arabinopyranosyl) beta D xylopyranosyl] 3 O ( beta D xylopyranosyl)] 6 deoxy beta D gulopyranosyl] beta L arabinopyranosyl] ester
676774	ALG1L5P	-0.536867	0.0340737	58	Olean 12 en 28 oic acid 3 beta [2 O ( beta D glucopyranosyl) beta D glucopyranosyloxy] [2 O [4 O [3 O ( beta L arabinopyranosyl) beta D xylopyranosyl] 6 deoxy beta D gulopyranosyl] beta L arabinopyranosyl] ester
676777	ALG1L5P	-0.520418	0.0437476	58	Olean 12 en 28 oic acid 3 beta [3 O ( beta L arabinopyranosyl) 6 methyl beta D glucopyranuronosyloxy] [2 O [[4 O [3 O ( beta D xylopyranosyl) beta D xylopyranosyl] 3 O ( beta D xylopyranosyl)] 6 deoxy D gulopyranosyl] beta L arabinopyranosyl] ester
764119	ALG5	0.536916	0.0363133	57
630579	ALG5	0.579738	0.0385021	47
787217	ALG5	-0.53753	0.0408538	55
719985	ALG5	-0.5336	0.0459857	54
700914	ALKBH4	-0.541782	0.0383935	55
341651	ALKBH4	-0.582367	0.0399838	46	SENECIOYLCHAPARRIN 6 ALPHA (B815099K220)
747516	ALKBH4	-0.519919	0.0440842	58
720695	ALKBH4	-0.526512	0.0478405	55
683789	ALKBH4	-0.533946	0.0487317	53
742128	ALMS1P	-0.515443	0.0470243	58
742128	ALOX5	0.563973	0.0221898	58
656244	ALOX5AP	0.537247	0.0386173	56	Benzo[1 2 b:5 4 b ]dithiophene 4 8 dione 3 methyl
675857	ALPK2	-0.555882	0.0270354	57
741730	ALPK2	0.543692	0.0307753	58
675856	ALPK2	-0.534284	0.0379554	57
106909	ALPK3	0.568187	0.0221898	57	Estra 1 3 5[10] trien 17 one 3 [[4 6 bis(1 aziridinyl) 1 3 5 triazin 2 yl]oxy]
713800	ALPP	0.546884	0.0461876	51
656242	ALS2CL	0.576171	0.0209018	56
690433	ALS2CL	0.524437	0.0413201	58	Benzo[1 2 b:5 4 b ]dithiophene 4 8 dione 2 5 bis(1 hydroxyethyl)
729895	ALS2CL	0.514385	0.0477776	58
690433	ALX1	-0.524214	0.0414531	58	Benzo[1 2 b:5 4 b ]dithiophene 4 8 dione 2 5 bis(1 hydroxyethyl)
702326	ALX1	-0.523407	0.0444026	57
673347	ALYREF	-0.52839	0.041374	57	Naphthalene 1 4 bis(oxiranylmethoxy)
679035	AMD1	-0.6155	0.00851619	58	1 8 Naphthyridin 4(1H) one 2 (3 chlorophenyl) 5 methyl
701194	AMD1	-0.553609	0.0262754	58
679835	AMD1	-0.538497	0.033309	58
679034	AMD1	-0.534364	0.0353772	58	1 8 Naphthyridin 4(1H) one 2 (3 chlorophenyl)
642300	AMD1	-0.570816	0.0378141	49
683789	AMD1	-0.548713	0.0395349	53
679031	AMD1	-0.512743	0.0489144	58	1 8 Naphthyridin 4(1H) one 2 (4 chlorophenyl) 6 methyl
113238	AMDHD2	0.589118	0.0424938	44
676812	AMFR	0.555441	0.0255579	58
696231	AMFR	0.548872	0.0283457	58
696233	AMFR	0.549351	0.0418498	52
675857	AMIGO2	-0.657419	0.00332747	57
656242	AMIGO2	0.604561	0.0127567	56
614410	AMIGO2	0.64419	0.0153817	46
682993	AMIGO2	0.579876	0.0171034	58	Benzo[1 2 b:4 5 b ]dithiophene 4 8 diol dipropionate
746845	AMIGO2	-0.577949	0.0176336	58
670762	AMIGO2	0.568128	0.0207305	58
682451	AMIGO2	0.567626	0.0224249	57	Benzo[1 2 b:4 5 b ]dithiophene 4 8 dione 2 7 bis(1 hydroxyethyl)
680732	AMIGO2	0.557107	0.0249758	58
119754	AMIGO2	0.544786	0.0302884	58	Bis[1 3]benzodioxolo[5 6 a:4 5 g]quinolizinium 6 7 dihydro chloride
682994	AMIGO2	0.54421	0.0305654	58	Benzo[1 2 b:4 5 b ]dithiophene 4 8 diol diester with butanoic acid
690043	AMIGO2	0.540577	0.0366524	56
675856	AMIGO2	-0.523067	0.0446049	57
628143	AMIGO2	0.518664	0.0448534	58
686556	AMIGO2	0.515426	0.0498583	57	Benzo[g]quinoline 5 10 dione 4 [2 (dimethylamino) ethenyl]
660649	AMIGO2	0.515396	0.0498671	57
702326	AMMECR1L	-0.551919	0.0288739	57
656238	AMMECR1L	-0.522677	0.0476516	56	2 Methyl 4 8 dihydrobenzo[1 2 b:5 4 b ]dithiophene 4 8 dione
690433	AMMECR1L	-0.511622	0.0497365	58	Benzo[1 2 b:5 4 b ]dithiophene 4 8 dione 2 5 bis(1 hydroxyethyl)
642313	AMOTL1	0.566568	0.0400999	49	ANTINEOPLASTIC 642313
630579	AMOTL2	-0.666262	0.00894658	47
299117	AMOTL2	0.616313	0.00983622	56	SENDANIN
740545	AMOTL2	0.556496	0.0252365	58
665802	AMOTL2	0.593235	0.0316111	47	Terfenadine
674679	AMOTL2	0.534572	0.0352831	58
701188	AMOTL2	0.530058	0.0380217	58	1 8 Naphthyridin 4(1H) one 7 methyl 2 (3 methyl 2 thienyl)
736380	AMOTL2	0.534777	0.0399838	56
787217	AMOTL2	0.537396	0.040962	55
719985	AMOTL2	0.541424	0.0411958	54
776928	AMOTL2	0.536681	0.0414375	55
748425	AMOTL2	0.524536	0.0437257	57
652603	AMOTL2	0.527903	0.0441814	56	Bengazole A
676812	AMOTL2	0.519642	0.0442592	58
725802	AMOTL2	0.519269	0.0444611	58
679021	AMOTL2	0.51808	0.0452502	58
676185	AMOTL2	0.5212	0.0458309	57
666185	AMOTL2	0.511305	0.0499671	58
763288	AMTN	0.560553	0.0234523	58
763289	AMTN	0.52805	0.0391415	58
678530	ANAPC16	-0.514305	0.0478156	58	1H Indole 3 3 (2 5 piperazinediyl)bis(6 bromo (+ ) dihydrobromide
169716	ANAPC1P1	-0.542377	0.0491922	51	2 7 Nonadiyne 1 9 diamine N N N N tetrakis(2 chloroethyl) dihydrochloride (MF1)
784260	ANAPC5	-0.620072	0.00769233	58
787217	ANAPC5	-0.6004	0.015053	55
683789	ANAPC5	-0.601863	0.0172003	53
682451	ANAPC5	-0.580744	0.0180511	57	Benzo[1 2 b:4 5 b ]dithiophene 4 8 dione 2 7 bis(1 hydroxyethyl)
656242	ANAPC5	-0.568332	0.0236986	56
680732	ANAPC5	-0.551403	0.0272006	58
648103	ANAPC5	-0.548676	0.0283953	58
695798	ANAPC5	-0.549808	0.0339301	55	7H Dibenzo[a c]cyclohepten 5 ol 5 6 dihydro 9 10 11 trimethoxy 3 (methylthio)
683416	ANAPC5	-0.530559	0.0377491	58	1H Pyrrole 2 carboxamide N [2 [[[4 [[5 5a 6 8 8a 9 hexahydro 5 (4 hydroxy 3 5 dimethoxyphenyl) 6 oxofuro[3 4 :6 7]naphtho[1 2 d] 1 3 dioxol 9 yl]amino] phenyl]amino]carbonyl] 1 methyl 1H pyrrol 4 yl] 1 methyl 4 nitro stereoisomer
380212	ANAPC5	-0.531253	0.0396507	57	ANTHRAQUINONE DER ST DAAE 1 4 II
658850	ANAPC5	-0.51342	0.048419	58
725802	ANGPT1	-0.584517	0.0157583	58
700893	ANGPT1	0.544795	0.0343068	56	Austocystin D
642297	ANGPT1	-0.569668	0.0413022	48
234669	ANGPTL2	-0.587895	0.0369667	46	WLN: L E5 B666 MUTJ A1 E1 IQ OQ F ET6OVJ
784260	ANGPTL6	-0.518918	0.0446854	58
696230	ANGPTL6	-0.513074	0.0487108	58
656239	ANK2	-0.582666	0.0176076	57	Benzo[1 2 b:5 4 b ]dithiophene 2 carboxaldehyde 4 8 dioxo
656238	ANK2	-0.567151	0.0242018	56	2 Methyl 4 8 dihydrobenzo[1 2 b:5 4 b ]dithiophene 4 8 dione
690432	ANK2	-0.544863	0.0302584	58	Benzo[1 2 b:5 4 b ]dithiophene 4 8 dione 2 (1 hydroxyethyl)
690434	ANK2	-0.535686	0.0347193	58	Benzo[1 2 b:5 4 b ]dithiophene 4 8 dione 2 (1 acetoxyethyl)
690433	ANK2	-0.522822	0.0422795	58	Benzo[1 2 b:5 4 b ]dithiophene 4 8 dione 2 5 bis(1 hydroxyethyl)
682994	ANK2	-0.513076	0.0487108	58	Benzo[1 2 b:4 5 b ]dithiophene 4 8 diol diester with butanoic acid
682993	ANK2	-0.512545	0.0490623	58	Benzo[1 2 b:4 5 b ]dithiophene 4 8 diol dipropionate
775603	ANK3	-0.560253	0.0289492	55
735928	ANK3	-0.52877	0.0387376	58
660650	ANKFN1	-0.52898	0.0462186	55
657279	ANKLE1	-0.526524	0.0400056	58	1 3 Dioxolo[4 5 g]quinolin 8(5H) one 6 [3 (phenylmethoxy)phenyl]
763288	ANKLE1	-0.516389	0.0464146	58
658867	ANKRD1	0.5506	0.0275241	58
674679	ANKRD1	0.544263	0.030541	58
678162	ANKRD1	0.542304	0.0314736	58
787217	ANKRD1	0.553812	0.031984	55
701188	ANKRD1	0.535242	0.0350101	58	1 8 Naphthyridin 4(1H) one 7 methyl 2 (3 methyl 2 thienyl)
642317	ANKRD1	0.579369	0.035761	48
652285	ANKRD1	0.552185	0.0490623	49
678163	ANKRD16	0.527107	0.0446507	56
747516	ANKRD17	-0.542784	0.0312392	58
787217	ANKRD17	-0.55374	0.0320194	55
740371	ANKRD18A	0.541381	0.0318422	58
642315	ANKRD18CP	0.581504	0.0346585	48	ANTINEOPLASTIC 642315
656243	ANKRD20A9P	-0.670235	0.0018322	58	Benzo[1 2 b:5 4 b ]dithiophene 2 carboxylic acid 4 8 dioxo
686556	ANKRD20A9P	-0.583666	0.0172783	57	Benzo[g]quinoline 5 10 dione 4 [2 (dimethylamino) ethenyl]
656242	ANKRD20A9P	-0.579761	0.0197695	56
656244	ANKRD20A9P	-0.57135	0.0226461	56	Benzo[1 2 b:5 4 b ]dithiophene 4 8 dione 3 methyl
690433	ANKRD20A9P	-0.56082	0.0233451	58	Benzo[1 2 b:5 4 b ]dithiophene 4 8 dione 2 5 bis(1 hydroxyethyl)
648103	ANKRD20A9P	-0.519112	0.0445568	58
676810	ANKRD22	-0.585803	0.0153817	58	Spiro[18 norandrostane 17 2 (3 H) furan] 3 7 diol 3 O acetyl 7 O (6 O acetyl beta D glucopyranosyl) 4 5 dihydro 5 (1 alpha hydroxy 2 methoxy 2 methylpropyl) 3 4 4 8 tetramethyl (3 alpha 3 beta 5 alpha 7 alpha 17 beta )
642296	ANKRD22	-0.606524	0.0236857	48
719985	ANKRD22	-0.542502	0.0404831	54
745306	ANKRD22	-0.527508	0.0419018	57
676796	ANKRD22	-0.522469	0.0450149	57
690433	ANKRD28	-0.633361	0.00571433	58	Benzo[1 2 b:5 4 b ]dithiophene 4 8 dione 2 5 bis(1 hydroxyethyl)
682993	ANKRD28	-0.626311	0.00666319	58	Benzo[1 2 b:4 5 b ]dithiophene 4 8 diol dipropionate
656240	ANKRD28	-0.605044	0.0103383	58	2 Hydroxymethyl 4 8 dihydrobenzo[1 2 b:5 4 b ]dithiophene 4 8 dione
682994	ANKRD28	-0.602351	0.01106	58	Benzo[1 2 b:4 5 b ]dithiophene 4 8 diol diester with butanoic acid
690432	ANKRD28	-0.581298	0.0166841	58	Benzo[1 2 b:5 4 b ]dithiophene 4 8 dione 2 (1 hydroxyethyl)
656243	ANKRD28	-0.569789	0.0201734	58	Benzo[1 2 b:5 4 b ]dithiophene 2 carboxylic acid 4 8 dioxo
690434	ANKRD28	-0.563303	0.0224433	58	Benzo[1 2 b:5 4 b ]dithiophene 4 8 dione 2 (1 acetoxyethyl)
682453	ANKRD28	-0.545473	0.0318545	57	Benzo[1 2 b:5 4 b ]dithiophene 4 8 dione 2 acetyl
686556	ANKRD28	-0.530505	0.0400356	57	Benzo[g]quinoline 5 10 dione 4 [2 (dimethylamino) ethenyl]
656239	ANKRD28	-0.517969	0.0480152	57	Benzo[1 2 b:5 4 b ]dithiophene 2 carboxaldehyde 4 8 dioxo
656238	ANKRD28	-0.520926	0.0488582	56	2 Methyl 4 8 dihydrobenzo[1 2 b:5 4 b ]dithiophene 4 8 dione
682449	ANKRD28	-0.516343	0.0491796	57	Benzo[1 2 b:4 5 b ]dithiophene 4 8 dione 2 (1 hydroxyethyl)
764119	ANKRD29	-0.567261	0.0225586	57
628144	ANKRD29	0.56304	0.0259404	56
630579	ANKRD29	-0.5619	0.0493003	47
787217	ANKRD30A	-0.532643	0.043828	55
783356	ANKRD33	0.544943	0.0302582	58
676185	ANKRD33B	0.575406	0.0197695	57
775606	ANKRD33B	0.555928	0.0310328	55
747428	ANKRD33B	0.544566	0.0344234	56
701194	ANKRD33B	0.516995	0.0459692	58
656162	ANKRD37	-0.539228	0.0374997	56
742139	ANKRD37	0.524982	0.0409511	58
126719	ANKRD39	-0.529809	0.0485674	54
626166	ANKRD49	-0.573141	0.0489355	45	Discorhabdin C dienol TFA
656243	ANKRD54	-0.531022	0.0374938	58	Benzo[1 2 b:5 4 b ]dithiophene 2 carboxylic acid 4 8 dioxo
682993	ANKRD54	-0.517052	0.0459329	58	Benzo[1 2 b:4 5 b ]dithiophene 4 8 diol dipropionate
748689	ANKRD55	0.520901	0.0434755	58
750656	ANKRD6	0.733701	0.000168286	55
750920	ANKRD6	0.698281	0.000864586	56
754492	ANKRD6	0.61564	0.00848754	58
752816	ANKRD6	0.60739	0.00987623	58
749943	ANKRD6	0.625743	0.0108695	53
735927	ANKRD6	0.597071	0.0123684	58
743316	ANKRD6	0.580978	0.0167707	58
641035	ANKRD6	0.616081	0.0221898	47	Trunculin A methyl ester
749946	ANKRD6	0.536408	0.0343419	58
750658	ANKRD6	0.535288	0.0349907	58
751061	ANKRD6	0.533066	0.0361668	58
737180	ANKRD6	0.520237	0.0438523	58
740545	ANKRD6	0.520188	0.0438935	58
740544	ANKRD6	0.517119	0.0458819	58
783218	ANKRD9	-0.646247	0.00635088	54
656605	ANKRD9	0.574688	0.0199329	57
736378	ANKRD9	0.567133	0.0242076	56
728314	ANKRD9	0.523036	0.044629	57
763289	ANKRD9	0.515635	0.0469059	58
656204	ANKS1A	-0.559579	0.0272916	56	Discorhabdin G
679018	ANKZF1	-0.524812	0.0435344	57
656162	ANKZF1	-0.519576	0.0498275	56
683788	ANLN	0.661011	0.00298547	57	5H Quino[6 7 8 ij][2 7]naphthridin 5 one
720712	ANLN	0.622464	0.00880193	56
686553	ANLN	0.604074	0.0115043	57	9H Quino[4 3 2 de][1 10]phenanthrolin 9 one 2 phenyl
683416	ANLN	0.595022	0.0129083	58	1H Pyrrole 2 carboxamide N [2 [[[4 [[5 5a 6 8 8a 9 hexahydro 5 (4 hydroxy 3 5 dimethoxyphenyl) 6 oxofuro[3 4 :6 7]naphtho[1 2 d] 1 3 dioxol 9 yl]amino] phenyl]amino]carbonyl] 1 methyl 1H pyrrol 4 yl] 1 methyl 4 nitro stereoisomer
787217	ANLN	0.601183	0.0148288	55
701188	ANLN	0.573314	0.0190594	58	1 8 Naphthyridin 4(1H) one 7 methyl 2 (3 methyl 2 thienyl)
750320	ANLN	0.573327	0.0204093	57
309909	ANLN	0.572822	0.0205829	57	NIMBOLIDE
748822	ANLN	0.556712	0.0251342	58
249995	ANLN	0.611305	0.0260907	46	Autumnolide
747519	ANLN	0.545435	0.0299777	58
747516	ANLN	0.543553	0.030858	58
661805	ANLN	0.539215	0.0329591	58
679017	ANLN	0.541297	0.0339304	57
695022	ANLN	0.536844	0.0340944	58
701189	ANLN	0.532478	0.0365543	58
280414	ANLN	0.531177	0.0373936	58	2 Butenoic acid 2 methyl 2 3 3a 4 4a 5 7a 8 9 9a decahydro 4a 8 dimethyl 3 methylene 2 5 9 trioxoazuleno[6 5 b]furan 4 yl ester (3a alpha 4 alpha 4a beta 7a alpha 8 alpha 9a alpha )
176503	ANLN	0.586759	0.0376306	46	Fastigilin B
135037	ANLN	0.53064	0.0376881	58	3a beta 6 Epoxy 3aH cyclopentacyclododecin 4 11 dione 2 3 7 8 tetrahydro 2 alpha 5 8 8 12 pentamethyl (+)
682995	ANLN	0.529431	0.0382843	58	5 8 Quinolinedione 2 methyl
328416	ANLN	0.5329	0.0387226	57	Withaferin A diacetate
683789	ANLN	0.547009	0.0404572	53
674685	ANLN	0.536219	0.0416976	55
747517	ANLN	0.516352	0.0464443	58
787219	ANLN	0.527787	0.0469991	55
626162	ANLN	0.514048	0.0479687	58	Discorhabdin C TFA
657278	ANLN	0.512472	0.0491171	58	1 3 Dioxolo[4 5 g]quinolin 8(5H) one 6 (2 chlorophenyl)
696233	ANO10	0.55931	0.0360355	52
720697	ANO10	0.530659	0.0451137	55
698244	ANO6	0.516773	0.0461231	58	9H Quino[4 3 2 de][1 10]phenanthrolin 9 one 2 (4 methylphenyl)
700280	ANO6	0.519617	0.046926	57
690433	ANO9	0.577648	0.0177053	58	Benzo[1 2 b:5 4 b ]dithiophene 4 8 dione 2 5 bis(1 hydroxyethyl)
656238	ANO9	0.573772	0.0217724	56	2 Methyl 4 8 dihydrobenzo[1 2 b:5 4 b ]dithiophene 4 8 dione
656161	ANO9	0.568689	0.0236074	56
656240	ANO9	0.531876	0.0369409	58	2 Hydroxymethyl 4 8 dihydrobenzo[1 2 b:5 4 b ]dithiophene 4 8 dione
682993	ANO9	0.517052	0.0459329	58	Benzo[1 2 b:4 5 b ]dithiophene 4 8 diol dipropionate
780423	ANP32A	0.545385	0.0300111	58
697270	ANP32A	-0.542834	0.0312137	58
630579	ANP32A	0.586567	0.0347547	47
196524	ANP32A	-0.532177	0.0367559	58	RHODOMYCINONE E
676796	ANP32A	-0.528221	0.041476	57
696233	ANP32A	-0.543033	0.0456509	52
660653	ANP32AP1	0.532331	0.0440618	55
651775	ANP32B	-0.61172	0.0307503	44
787221	ANP32B	-0.543283	0.0376282	55
309909	ANP32B	-0.524195	0.0439055	57	NIMBOLIDE
677557	ANP32E	-0.556197	0.0253189	58
677558	ANP32E	-0.54611	0.0296533	58
676810	ANTXR1	0.531307	0.0373152	58	Spiro[18 norandrostane 17 2 (3 H) furan] 3 7 diol 3 O acetyl 7 O (6 O acetyl beta D glucopyranosyl) 4 5 dihydro 5 (1 alpha hydroxy 2 methoxy 2 methylpropyl) 3 4 4 8 tetramethyl (3 alpha 3 beta 5 alpha 7 alpha 17 beta )
642299	ANTXR1	0.571327	0.0375255	49
678159	ANTXR1	0.531989	0.0416924	56
785395	ANTXRL	0.519896	0.0495993	56
750320	ANXA1	0.582324	0.0176159	57
747275	ANXA1	0.578041	0.0176159	58
747185	ANXA1	0.549315	0.02815	58
742956	ANXA1	0.537588	0.0337234	58
743581	ANXA1	0.530901	0.0375298	58
747517	ANXA1	0.529205	0.0384445	58
682995	ANXA1	0.518888	0.0446963	58	5 8 Quinolinedione 2 methyl
745306	ANXA1	0.520038	0.0466013	57
304940	ANXA1	0.51563	0.0497217	57	LINICHLORINA A
681823	ANXA2	0.643353	0.00490097	57	Benzo[1 2 b:4 5 b ]dithiophene 4 8 dione 2 7 dinitro
661805	ANXA2	0.62489	0.00691594	58
689303	ANXA2	0.573797	0.0189307	58
135037	ANXA2	0.571141	0.0197837	58	3a beta 6 Epoxy 3aH cyclopentacyclododecin 4 11 dione 2 3 7 8 tetrahydro 2 alpha 5 8 8 12 pentamethyl (+)
681824	ANXA2	0.568519	0.0206074	58	Benzo[1 2 b:4 5 b ]dithiophene 4 8 dione 2 nitro
314035	ANXA2	0.560321	0.0253362	57	Bicyclo[7 2 0]undec 4 en 3 one 4 11 11 trimethyl 8 methylene [1R (1R* 4E 9S*)]
632377	ANXA2	0.591279	0.0277194	49
720712	ANXA2	0.558246	0.0278948	56
701188	ANXA2	0.542518	0.0313537	58	1 8 Naphthyridin 4(1H) one 7 methyl 2 (3 methyl 2 thienyl)
626162	ANXA2	0.54199	0.0316216	58	Discorhabdin C TFA
747185	ANXA2	0.541555	0.0317866	58
647328	ANXA2	0.581801	0.0320556	49
341651	ANXA2	0.594672	0.0334302	46	SENECIOYLCHAPARRIN 6 ALPHA (B815099K220)
328416	ANXA2	0.536676	0.0364821	57	Withaferin A diacetate
277293	ANXA2	0.581041	0.0407014	46	CINNAMODIAL B812927K060
683788	ANXA2	0.526067	0.0427651	57	5H Quino[6 7 8 ij][2 7]naphthridin 5 one
787217	ANXA2	0.534149	0.0429395	55
729895	ANXA2	0.519719	0.044212	58
93131	ANXA2	0.517249	0.0458086	58	4 alpha H Eudesma 5 11(13) dien 12 oic acid 8 beta hydroxy gamma lactone
661805	ANXA2P1	0.628511	0.00635088	58
681823	ANXA2P1	0.625192	0.00754733	57	Benzo[1 2 b:4 5 b ]dithiophene 4 8 dione 2 7 dinitro
647328	ANXA2P1	0.640714	0.0119997	49
135037	ANXA2P1	0.594896	0.0129107	58	3a beta 6 Epoxy 3aH cyclopentacyclododecin 4 11 dione 2 3 7 8 tetrahydro 2 alpha 5 8 8 12 pentamethyl (+)
632377	ANXA2P1	0.635812	0.0132571	49
681824	ANXA2P1	0.583462	0.0160284	58	Benzo[1 2 b:4 5 b ]dithiophene 4 8 dione 2 nitro
658850	ANXA2P1	0.578003	0.0176274	58
341651	ANXA2P1	0.621632	0.0221582	46	SENECIOYLCHAPARRIN 6 ALPHA (B815099K220)
314035	ANXA2P1	0.565271	0.023259	57	Bicyclo[7 2 0]undec 4 en 3 one 4 11 11 trimethyl 8 methylene [1R (1R* 4E 9S*)]
626162	ANXA2P1	0.553844	0.026231	58	Discorhabdin C TFA
645207	ANXA2P1	0.600103	0.0262754	48
277293	ANXA2P1	0.605094	0.0286467	46	CINNAMODIAL B812927K060
689303	ANXA2P1	0.543612	0.0308369	58
657793	ANXA2P1	0.543013	0.0331122	57
328416	ANXA2P1	0.542048	0.0335632	57	Withaferin A diacetate
747185	ANXA2P1	0.534947	0.035116	58
614410	ANXA2P1	0.587125	0.0374693	46
671825	ANXA2P1	0.523202	0.0420627	58
656203	ANXA2P1	0.522644	0.04768	56	Discorhabdin B
656242	ANXA2P1	0.52176	0.0482267	56
681823	ANXA2P2	0.683563	0.00138371	57	Benzo[1 2 b:4 5 b ]dithiophene 4 8 dione 2 7 dinitro
632377	ANXA2P2	0.701791	0.00276626	49
661805	ANXA2P2	0.654013	0.00327294	58
341651	ANXA2P2	0.690641	0.00594515	46	SENECIOYLCHAPARRIN 6 ALPHA (B815099K220)
135037	ANXA2P2	0.629259	0.00625673	58	3a beta 6 Epoxy 3aH cyclopentacyclododecin 4 11 dione 2 3 7 8 tetrahydro 2 alpha 5 8 8 12 pentamethyl (+)
626162	ANXA2P2	0.626591	0.0065944	58	Discorhabdin C TFA
647328	ANXA2P2	0.660612	0.00810008	49
328416	ANXA2P2	0.621364	0.00819772	57	Withaferin A diacetate
314035	ANXA2P2	0.621079	0.00824785	57	Bicyclo[7 2 0]undec 4 en 3 one 4 11 11 trimethyl 8 methylene [1R (1R* 4E 9S*)]
681824	ANXA2P2	0.612964	0.0088869	58	Benzo[1 2 b:4 5 b ]dithiophene 4 8 dione 2 nitro
658850	ANXA2P2	0.609379	0.00949672	58
689303	ANXA2P2	0.603534	0.0107576	58
277293	ANXA2P2	0.651412	0.0134171	46	CINNAMODIAL B812927K060
682268	ANXA2P2	0.592544	0.0134888	58
614410	ANXA2P2	0.644252	0.0153817	46
176503	ANXA2P2	0.63984	0.0165946	46	Fastigilin B
747185	ANXA2P2	0.575955	0.0182374	58
657793	ANXA2P2	0.578241	0.0188663	57
720712	ANXA2P2	0.579631	0.0197997	56
787219	ANXA2P2	0.578932	0.0215642	55
656203	ANXA2P2	0.570086	0.023032	56	Discorhabdin B
691541	ANXA2P2	0.559866	0.0236857	58
665529	ANXA2P2	0.567522	0.0240539	56
176507	ANXA2P2	0.602523	0.029836	46	Fastigilin C
671825	ANXA2P2	0.541721	0.0317222	58
352330	ANXA2P2	0.540695	0.0321691	58	Bis(helenalinyl)glutarate
742956	ANXA2P2	0.540079	0.0324653	58
682991	ANXA2P2	0.539328	0.0328788	58	Benzo[1 2 b:4 5 b ] dithiophene 4 8 dione 2 6 dinitro
696233	ANXA2P2	0.564805	0.0332087	52
309909	ANXA2P2	0.542249	0.0334548	57	NIMBOLIDE
645207	ANXA2P2	0.583385	0.0337024	48
93131	ANXA2P2	0.535944	0.0345872	58	4 alpha H Eudesma 5 11(13) dien 12 oic acid 8 beta hydroxy gamma lactone
249995	ANXA2P2	0.589639	0.0359472	46	Autumnolide
740789	ANXA2P2	0.528361	0.0389478	58
683788	ANXA2P2	0.53173	0.0393843	57	5H Quino[6 7 8 ij][2 7]naphthridin 5 one
743578	ANXA2P2	0.531106	0.0397147	57
679017	ANXA2P2	0.529751	0.0404872	57
740558	ANXA2P2	0.524979	0.0409511	58
660649	ANXA2P2	0.52875	0.0411542	57
280414	ANXA2P2	0.524078	0.0415286	58	2 Butenoic acid 2 methyl 2 3 3a 4 4a 5 7a 8 9 9a decahydro 4a 8 dimethyl 3 methylene 2 5 9 trioxoazuleno[6 5 b]furan 4 yl ester (3a alpha 4 alpha 4a beta 7a alpha 8 alpha 9a alpha )
647329	ANXA2P2	0.562347	0.042581	49
750320	ANXA2P2	0.522795	0.0447758	57
714470	ANXA2P2	0.518418	0.0450457	58
640174	ANXA2P2	0.578958	0.0451993	45
656901	ANXA2P2	0.567191	0.0492841	46
626165	ANXA2P2	0.571805	0.0498468	45	Discorhabdin C benzene TFA
681823	ANXA2P3	0.598117	0.0131236	57	Benzo[1 2 b:4 5 b ]dithiophene 4 8 dione 2 7 dinitro
661805	ANXA2P3	0.580324	0.016969	58
632377	ANXA2P3	0.614003	0.0194223	49
681824	ANXA2P3	0.550162	0.0277145	58	Benzo[1 2 b:4 5 b ]dithiophene 4 8 dione 2 nitro
341651	ANXA2P3	0.60276	0.029727	46	SENECIOYLCHAPARRIN 6 ALPHA (B815099K220)
647328	ANXA2P3	0.585948	0.0302355	49
645207	ANXA2P3	0.573848	0.0388816	48
658850	ANXA2P3	0.52674	0.0398805	58
671825	ANXA2P3	0.525633	0.0405251	58
656203	ANXA2P3	0.530301	0.0426793	56	Discorhabdin B
626162	ANXA2P3	0.519149	0.0445323	58	Discorhabdin C TFA
277293	ANXA2P3	0.574275	0.0446963	46	CINNAMODIAL B812927K060
314035	ANXA2P3	0.521569	0.0455741	57	Bicyclo[7 2 0]undec 4 en 3 one 4 11 11 trimethyl 8 methylene [1R (1R* 4E 9S*)]
93131	ANXA2P3	0.516765	0.0461263	58	4 alpha H Eudesma 5 11(13) dien 12 oic acid 8 beta hydroxy gamma lactone
135037	ANXA2P3	0.515144	0.0472661	58	3a beta 6 Epoxy 3aH cyclopentacyclododecin 4 11 dione 2 3 7 8 tetrahydro 2 alpha 5 8 8 12 pentamethyl (+)
614410	ANXA2P3	0.56785	0.0488582	46
656242	ANXA2P3	0.520427	0.0491796	56
126719	ANXA3	0.551966	0.0350949	54
372664	ANXA3	0.519671	0.044244	58
609397	ANXA4	0.514391	0.0477764	58	From Combretum caffrum plant
676816	ANXA5	0.614054	0.00871455	58
113237	ANXA5	0.632154	0.0224782	44
677556	ANXA5	0.561877	0.0229208	58
676810	ANXA5	0.540821	0.0320995	58	Spiro[18 norandrostane 17 2 (3 H) furan] 3 7 diol 3 O acetyl 7 O (6 O acetyl beta D glucopyranosyl) 4 5 dihydro 5 (1 alpha hydroxy 2 methoxy 2 methylpropyl) 3 4 4 8 tetramethyl (3 alpha 3 beta 5 alpha 7 alpha 17 beta )
677557	ANXA5	0.537118	0.0339618	58
761064	ANXA5	0.535714	0.0346952	58
747423	ANXA5	0.547304	0.0378141	54
722218	ANXA5	0.517697	0.0482035	57	Varacin trifluoroacetate salt
678162	ANXA8	0.584829	0.0156449	58
642317	ANXA8	0.610742	0.0221898	48
690040	ANXA8	0.567823	0.0275241	54
747428	ANXA8	0.558827	0.0276282	56
674685	ANXA8	0.530457	0.0452363	55
660649	ANXA8	0.522114	0.0452393	57
676185	AOX1	0.590188	0.0153621	57
674685	AOX1	0.579664	0.0213147	55
630579	AOX1	-0.611222	0.0239281	47
679017	AOX1	0.553127	0.0282913	57
747185	AOX1	0.548307	0.0285601	58
742956	AOX1	0.537642	0.033687	58
679032	AOX1	0.532722	0.0363949	58	1 8 Naphthyridin 4(1H) one 2 (4 chlorophenyl) 7 methyl
787217	AOX1	0.543565	0.0374898	55
679034	AOX1	0.529918	0.0380735	58	1 8 Naphthyridin 4(1H) one 2 (3 chlorophenyl)
686553	AOX1	0.531542	0.0394863	57	9H Quino[4 3 2 de][1 10]phenanthrolin 9 one 2 phenyl
775606	AOX1	0.539665	0.0396507	55
696233	AOX1	0.549918	0.0414996	52
626162	AOX1	0.515633	0.0469059	58	Discorhabdin C TFA
695025	AP1G2	-0.5307	0.0376403	58
783356	AP1S1	-0.537476	0.0337752	58
676774	AP1S1	-0.535337	0.0349533	58	Olean 12 en 28 oic acid 3 beta [2 O ( beta D glucopyranosyl) beta D glucopyranosyloxy] [2 O [4 O [3 O ( beta L arabinopyranosyl) beta D xylopyranosyl] 6 deoxy beta D gulopyranosyl] beta L arabinopyranosyl] ester
733694	AP2M1	0.533561	0.0358976	58
690434	AP3M2	-0.541237	0.0319213	58	Benzo[1 2 b:5 4 b ]dithiophene 4 8 dione 2 (1 acetoxyethyl)
656243	AP3M2	-0.535021	0.0350923	58	Benzo[1 2 b:5 4 b ]dithiophene 2 carboxylic acid 4 8 dioxo
690433	AP3M2	-0.51956	0.0442971	58	Benzo[1 2 b:5 4 b ]dithiophene 4 8 dione 2 5 bis(1 hydroxyethyl)
740371	AP4B1	-0.577356	0.0178351	58
664908	AP4B1	-0.526495	0.0424989	57
730432	AP4B1-AS1	-0.63398	0.0262754	42
747518	AP4M1	-0.573503	0.0203423	57
772361	AP4M1	-0.53801	0.0356217	57
745306	APBA2	0.589749	0.0154685	57
676808	APBB1	0.619565	0.00855511	57
676810	APBB1	0.595361	0.0128415	58	Spiro[18 norandrostane 17 2 (3 H) furan] 3 7 diol 3 O acetyl 7 O (6 O acetyl beta D glucopyranosyl) 4 5 dihydro 5 (1 alpha hydroxy 2 methoxy 2 methylpropyl) 3 4 4 8 tetramethyl (3 alpha 3 beta 5 alpha 7 alpha 17 beta )
678159	APBB1	0.588219	0.0171855	56
656238	APBB1	-0.557274	0.0283457	56	2 Methyl 4 8 dihydrobenzo[1 2 b:5 4 b ]dithiophene 4 8 dione
676796	APBB1	0.544257	0.032423	57
646024	APBB1	0.57933	0.0332246	49	2 5 bis(6 bromo 3 indolyl)piperazine
747427	APBB1	0.528231	0.0389927	58
690433	APBB1	-0.521999	0.0427873	58	Benzo[1 2 b:5 4 b ]dithiophene 4 8 dione 2 5 bis(1 hydroxyethyl)
747185	APCDD1L	0.557282	0.024915	58
741730	APCDD1L	0.517341	0.0457352	58
741730	APCDD1L-AS1	0.557934	0.0245052	58
747185	APCDD1L-AS1	0.526487	0.0400185	58
741731	APCDD1L-AS1	0.523202	0.0420627	58
679032	APLF	0.591116	0.0139838	58	1 8 Naphthyridin 4(1H) one 2 (4 chlorophenyl) 7 methyl
679017	APLF	0.54539	0.0319093	57
679034	APLF	0.537111	0.0339618	58	1 8 Naphthyridin 4(1H) one 2 (3 chlorophenyl)
674686	APLF	0.526258	0.0452274	56
676185	APOA5	0.524937	0.0434751	57
729897	APOBEC3C	-0.518488	0.0449743	58
682277	APOD	-0.551886	0.0269754	58
682278	APOD	-0.522982	0.0421715	58
697748	APOL1	0.574227	0.0231737	55	9H Quino[4 3 2 de][1 10]phenanthrolin 9 one 2 (4 nitrophenyl)
694071	APOL1	0.535991	0.0345557	58	Naphtho[2 3 b]thiophene 4 9 dione 2 acetyl
700393	APOL1	0.522355	0.0451057	57
700394	APOL1	0.526309	0.0452069	56
697748	APOL3	0.53374	0.0431847	55	9H Quino[4 3 2 de][1 10]phenanthrolin 9 one 2 (4 nitrophenyl)
690433	APOLD1	-0.532414	0.0365934	58	Benzo[1 2 b:5 4 b ]dithiophene 4 8 dione 2 5 bis(1 hydroxyethyl)
690432	APOLD1	-0.512951	0.048766	58	Benzo[1 2 b:5 4 b ]dithiophene 4 8 dione 2 (1 hydroxyethyl)
651013	APP	0.523955	0.0415958	58	Alkaloid isolated from West African medicinal plant
690432	AQP1	0.535793	0.0346585	58	Benzo[1 2 b:5 4 b ]dithiophene 4 8 dione 2 (1 hydroxyethyl)
690433	AQP1	0.535155	0.0350229	58	Benzo[1 2 b:5 4 b ]dithiophene 4 8 dione 2 5 bis(1 hydroxyethyl)
690434	AQP1	0.527251	0.0396209	58	Benzo[1 2 b:5 4 b ]dithiophene 4 8 dione 2 (1 acetoxyethyl)
365798	AQP11	0.566424	0.0498467	46	PICEATANNOL
677556	AQP3	-0.58264	0.0163342	58
113238	AQP3	-0.608591	0.0320863	44
677557	AQP3	-0.518817	0.0447556	58
656242	AREG	0.651527	0.00452197	56
690433	AREG	0.625854	0.00674209	58	Benzo[1 2 b:5 4 b ]dithiophene 4 8 dione 2 5 bis(1 hydroxyethyl)
682453	AREG	0.58793	0.0159788	57	Benzo[1 2 b:5 4 b ]dithiophene 4 8 dione 2 acetyl
656239	AREG	0.579225	0.0185795	57	Benzo[1 2 b:5 4 b ]dithiophene 2 carboxaldehyde 4 8 dioxo
682993	AREG	0.566102	0.021521	58	Benzo[1 2 b:4 5 b ]dithiophene 4 8 diol dipropionate
690432	AREG	0.562353	0.0227488	58	Benzo[1 2 b:5 4 b ]dithiophene 4 8 dione 2 (1 hydroxyethyl)
656243	AREG	0.550533	0.0275636	58	Benzo[1 2 b:5 4 b ]dithiophene 2 carboxylic acid 4 8 dioxo
656240	AREG	0.531269	0.0373354	58	2 Hydroxymethyl 4 8 dihydrobenzo[1 2 b:5 4 b ]dithiophene 4 8 dione
690434	AREG	0.527064	0.0397147	58	Benzo[1 2 b:5 4 b ]dithiophene 4 8 dione 2 (1 acetoxyethyl)
682448	AREG	0.534029	0.0404146	56	Benzo[1 2 b:4 5 b ]dithiophene 4 8 dione 2 acetyl
628143	AREG	0.512912	0.0488074	58
695397	ARF4	0.542953	0.0331254	57	Goniotriocin
787221	ARFGAP2	-0.534805	0.0425225	55
676810	ARFGAP2	-0.520664	0.0435961	58	Spiro[18 norandrostane 17 2 (3 H) furan] 3 7 diol 3 O acetyl 7 O (6 O acetyl beta D glucopyranosyl) 4 5 dihydro 5 (1 alpha hydroxy 2 methoxy 2 methylpropyl) 3 4 4 8 tetramethyl (3 alpha 3 beta 5 alpha 7 alpha 17 beta )
381864	ARFGEF1	0.568125	0.0452442	47	PICEATANNOL 4 3 5 TRIMETHYL 1S0
91994	ARHGAP18	0.585553	0.0382039	46	Vindolin
747424	ARHGAP19	-0.521628	0.0430231	58
740789	ARHGAP19	-0.518207	0.0451895	58
694073	ARHGAP19	-0.515727	0.0468278	58	Naphtho[2 3 b]thiophene 4 9 dione 2 7 diacetyl
667575	ARHGAP19	-0.515308	0.0470973	58
743578	ARHGAP19	-0.516003	0.0494452	57
126765	ARHGAP23	0.559983	0.0254753	57	5H 1 11c beta (Epoxymethano)phenanthro[10 1 bc]pyran 5 10(6a beta H) dione 1 2 3 3a beta 4 7 7a alpha 11 11a 11b alpha decahydro 1 alpha 2 alpha 4 beta 11 beta tetrahydroxy 3 alpha 8 11a beta trimethyl 4 acetate
290494	ARHGAP23	0.525941	0.0403369	58	2H 1 11c (Epoxymethano)phenanthro[10 1 bc]pyran picras 3 ene 2 16 dione deriv
668290	ARHGAP25	0.586882	0.0189147	55
656161	ARHGAP27	0.565794	0.0248847	56
676810	ARHGAP27	-0.532976	0.0362252	58	Spiro[18 norandrostane 17 2 (3 H) furan] 3 7 diol 3 O acetyl 7 O (6 O acetyl beta D glucopyranosyl) 4 5 dihydro 5 (1 alpha hydroxy 2 methoxy 2 methylpropyl) 3 4 4 8 tetramethyl (3 alpha 3 beta 5 alpha 7 alpha 17 beta )
701194	ARHGAP29	0.57907	0.0173867	58
626165	ARHGAP29	0.637154	0.0189919	45	Discorhabdin C benzene TFA
674685	ARHGAP29	0.576118	0.0224943	55
701189	ARHGAP29	0.562556	0.0227063	58
701188	ARHGAP29	0.560292	0.0235697	58	1 8 Naphthyridin 4(1H) one 7 methyl 2 (3 methyl 2 thienyl)
701190	ARHGAP29	0.552063	0.0269041	58
642300	ARHGAP29	0.59051	0.0281009	49
701192	ARHGAP29	0.542443	0.0313758	58
328416	ARHGAP29	0.537672	0.0358869	57	Withaferin A diacetate
698244	ARHGAP29	0.525432	0.0406385	58	9H Quino[4 3 2 de][1 10]phenanthrolin 9 one 2 (4 methylphenyl)
686555	ARHGAP29	0.52487	0.0410351	58	9H Quino[4 3 2 de]phenanthrolin 9 one 2 (2 phenylethylene)
249995	ARHGAP29	0.580265	0.0412444	46	Autumnolide
679017	ARHGAP29	0.527418	0.0419586	57
676185	ARHGAP29	0.526718	0.0423859	57
701186	ARHGAP29	0.514358	0.0477804	58
665925	ARHGAP29	0.514243	0.0478405	58
764119	ARHGAP29	-0.517729	0.0481664	57
679024	ARHGAP29	0.512477	0.0491127	58	1 8 Naphthyridin 4(1H) one 2 (4 fluorophenyl) 5 methyl
642297	ARHGAP29	0.556641	0.049408	48
700894	ARHGAP30	-0.611888	0.0108695	56
622150	ARHGAP30	-0.592389	0.0345318	46	Violacene 1
651013	ARHGAP30	-0.532949	0.0362343	58	Alkaloid isolated from West African medicinal plant
656238	ARHGAP31	-0.567791	0.023915	56	2 Methyl 4 8 dihydrobenzo[1 2 b:5 4 b ]dithiophene 4 8 dione
690433	ARHGAP31	-0.524544	0.041251	58	Benzo[1 2 b:5 4 b ]dithiophene 4 8 dione 2 5 bis(1 hydroxyethyl)
249995	ARHGAP4	-0.609251	0.026861	46	Autumnolide
647329	ARHGAP4	-0.578776	0.0334789	49
710350	ARHGAP4	-0.519333	0.0444236	58
751843	ARHGAP40	0.536339	0.0390898	56
628663	ARHGAP42P1	0.527892	0.0441968	56	Benzoic acid 4 [[5 5a 6 8 8a 9 hexahydro 9 (4 hydroxy 3 5 dimethoxyphenyl) 8 oxo furo[3 4 :6 7]naphtho[2 3 d] 1 3 dioxol 5 yl]amino] ethyl ester
642328	ARHGAP42P1	0.521016	0.0459692	57	Benzonitrile 4 [[1 3 3a 4 9 9a hexahydro 9 (4 hydroxy 3 5 dimethoxyphenyl) 6 7 dimethoxy 1 oxonaphtho[2 3 c]furan 4 yl]amino] [3aS (3a alpha 4 beta 9 alpha 9a beta )]
628672	ARHGAP42P1	0.522864	0.0475349	56	Furo[3 4 :6 7]naphtho[2 3 d] 1 3 dioxol 6(5aH) one 5 8 8a 9 tetrahydro 5 (4 hydroxy 3 5 dimethoxyphenyl) 9 [(4 nitrophenyl)amino]
642328	ARHGAP42P2	0.515334	0.0499353	57	Benzonitrile 4 [[1 3 3a 4 9 9a hexahydro 9 (4 hydroxy 3 5 dimethoxyphenyl) 6 7 dimethoxy 1 oxonaphtho[2 3 c]furan 4 yl]amino] [3aS (3a alpha 4 beta 9 alpha 9a beta )]
656601	ARHGAP9	-0.537832	0.0357737	57
169716	ARHGAP9	-0.543895	0.0481305	51	2 7 Nonadiyne 1 9 diamine N N N N tetrakis(2 chloroethyl) dihydrochloride (MF1)
728928	ARHGAP9	-0.516529	0.0490692	57
630579	ARHGEF10	-0.631074	0.0175981	47
656603	ARHGEF10L	0.634533	0.0180572	46
126719	ARHGEF10L	0.55409	0.0339702	54
682994	ARHGEF10L	0.529635	0.0381826	58	Benzo[1 2 b:4 5 b ]dithiophene 4 8 diol diester with butanoic acid
682278	ARHGEF11	-0.513352	0.0484855	58
679017	ARHGEF17	0.626718	0.0072369	57
630579	ARHGEF17	-0.635067	0.0164585	47
678162	ARHGEF17	0.575099	0.0185539	58
679021	ARHGEF17	0.561967	0.0229175	58
679018	ARHGEF17	0.559395	0.025629	57
676814	ARHGEF17	0.552985	0.0264852	58	Indeno[1 7a a]phenanthrene 2 7 10 triol 10 O acetyl 7 O (6 O acetyl beta D glucopyranosyl) 1 2 3 4 4a 5 6b 7 8 8a 9 10 11 12 12a 12b 13 14 octadecahydro 4 6b 9 9 12a pentamethyl 3 methylene (2 alpha 4 alpha 4a alpha 6b beta 7 alpha 8a alpha 10 alpha 12a beta 12b alpha 14a alpha )
642300	ARHGEF17	0.584694	0.0307503	49
719985	ARHGEF17	0.549533	0.0364647	54
657278	ARHGEF17	0.53226	0.0366848	58	1 3 Dioxolo[4 5 g]quinolin 8(5H) one 6 (2 chlorophenyl)
679031	ARHGEF17	0.531223	0.0373552	58	1 8 Naphthyridin 4(1H) one 2 (4 chlorophenyl) 6 methyl
664908	ARHGEF17	0.534857	0.0376256	57
679035	ARHGEF17	0.528851	0.0387108	58	1 8 Naphthyridin 4(1H) one 2 (3 chlorophenyl) 5 methyl
701188	ARHGEF17	0.525866	0.0403806	58	1 8 Naphthyridin 4(1H) one 7 methyl 2 (3 methyl 2 thienyl)
679034	ARHGEF17	0.517324	0.045753	58	1 8 Naphthyridin 4(1H) one 2 (3 chlorophenyl)
676813	ARHGEF17	0.515942	0.0466608	58	Indeno[1 7a a]phenanthrene 2 7 10 triol 10 O acetyl 7 O (6 O acetyl beta D glucopyranosyl) 1 2 3 4 4a 5 6b 7 8 8a 9 10 11 12 12a 12b 13 14 octadecahydro 4 6b 9 9 12a pentamethyl (2 alpha 4 alpha 4a alpha 6b beta 7 alpha 8a alpha 10 alpha 12a beta 12b alpha 14a alpha )
666185	ARHGEF17	0.512036	0.0494184	58
722594	ARHGEF18	0.558592	0.0242285	58
676808	ARHGEF25	0.608935	0.0105221	57
676810	ARHGEF25	0.60179	0.0111966	58	Spiro[18 norandrostane 17 2 (3 H) furan] 3 7 diol 3 O acetyl 7 O (6 O acetyl beta D glucopyranosyl) 4 5 dihydro 5 (1 alpha hydroxy 2 methoxy 2 methylpropyl) 3 4 4 8 tetramethyl (3 alpha 3 beta 5 alpha 7 alpha 17 beta )
132791	ARHGEF28	0.64785	0.00384387	58	Picras 3 ene 2 16 dione 11 20 epoxy 1 11 12 trihydroxy 15 (2 hydroxy 2 methyl 1 oxobutoxy) [1 beta 11 beta 12 alpha 15 beta (S)]
341651	ARHGEF28	0.695835	0.00524956	46	SENECIOYLCHAPARRIN 6 ALPHA (B815099K220)
642300	ARHGEF28	0.637653	0.0128874	49
787217	ARHGEF28	0.584108	0.0197885	55
681824	ARHGEF28	0.570449	0.0199329	58	Benzo[1 2 b:4 5 b ]dithiophene 4 8 dione 2 nitro
681823	ARHGEF28	0.563937	0.0237424	57	Benzo[1 2 b:4 5 b ]dithiophene 4 8 dione 2 7 dinitro
614410	ARHGEF28	0.617107	0.0237663	46
671825	ARHGEF28	0.558363	0.0242969	58
658850	ARHGEF28	0.555885	0.0254372	58
176503	ARHGEF28	0.598767	0.031553	46	Fastigilin B
342443	ARHGEF28	0.595525	0.0330498	46	beta D Glucopyranose 6 deoxy 2 O (6 deoxy beta D glucopyranosyl) 3 acetate 1 [decahydro 5 methyl 4 [(1 oxo 3 phenyl 2 propenyl)oxy]dispiro[oxirane 2 3 (2 H) benzofuran 2 2 [2H]pyran] 6 carboxylate]
686555	ARHGEF28	0.538651	0.0332087	58	9H Quino[4 3 2 de]phenanthrolin 9 one 2 (2 phenylethylene)
747960	ARHGEF28	0.537526	0.0383935	56
737184	ARHGEF28	0.52537	0.0406692	58
328416	ARHGEF28	0.518775	0.0475349	57	Withaferin A diacetate
682268	ARHGEF28	0.514596	0.047642	58
267239	ARHGEF28	0.512443	0.049128	58	Fastigilin A
767579	ARHGEF3	0.541417	0.0338702	57
644946	ARHGEF35	0.600874	0.0259882	48	Furo[3 4 :6 7]naphtho[2 3 d] 1 3 dioxol 6(5aH) one 9 (2 aminoethoxy) 5 8 8a 9 tetrahydro 5 (4 hydroxy 3 5 dimethoxyphenyl) [5R (5 alpha 5a beta 8a alpha 9 beta )]
645737	ARHGEF35	0.575263	0.0352278	49
642291	ARHGEF35	0.576601	0.0374517	48
630579	ARHGEF37	-0.623955	0.0196078	47
782483	ARHGEF39	0.582195	0.0164812	58
782487	ARHGEF39	0.512996	0.0487317	58
767580	ARHGEF39	0.515592	0.0497488	57
372664	ARHGEF5	0.583233	0.016079	58
644946	ARHGEF5	0.581782	0.034534	48	Furo[3 4 :6 7]naphtho[2 3 d] 1 3 dioxol 6(5aH) one 9 (2 aminoethoxy) 5 8 8a 9 tetrahydro 5 (4 hydroxy 3 5 dimethoxyphenyl) [5R (5 alpha 5a beta 8a alpha 9 beta )]
642324	ARHGEF6	-0.670719	0.00721764	48
785389	ARHGEF6	-0.620449	0.00758258	58
681641	ARHGEF6	-0.619794	0.00772043	58	Benzoic acid 4 amino [(4 ethyl 3 4 12 14 tetrahydro 4 hydroxy 3 14 dioxo 1H pyrano[3 4 :6 7]indolizino [1 2 b]quinolin 11 yl)methylene]hydrazide monohydrochloride
754493	ARHGEF6	-0.615595	0.00849154	58
751517	ARHGEF6	-0.612343	0.0097558	57
752817	ARHGEF6	-0.607914	0.00978189	58
681640	ARHGEF6	-0.600757	0.0113524	58	1H Pyrano[3 4 :6 7]indolizino[1 2 b]quinoline tryptophan deriv
603077	ARHGEF6	-0.630832	0.0147125	49
372664	ARHGEF6	-0.584342	0.0158024	58
603076	ARHGEF6	-0.626234	0.0158824	49
328410	ARHGEF6	-0.642024	0.017612	45	1H Pyrano[3 4 :6 7]indolizino[1 2 b]quinoline 3 14(4H 12H) dione 4 ethyl 4 hydroxy 8 9 dimethoxy (+ )
644946	ARHGEF6	-0.621193	0.0188529	48	Furo[3 4 :6 7]naphtho[2 3 d] 1 3 dioxol 6(5aH) one 9 (2 aminoethoxy) 5 8 8a 9 tetrahydro 5 (4 hydroxy 3 5 dimethoxyphenyl) [5R (5 alpha 5a beta 8a alpha 9 beta )]
681633	ARHGEF6	-0.573	0.0191486	58	1H Pyrano[3 4 :6 7]indolizino[1 2 b]quinoline serine deriv
681635	ARHGEF6	-0.568664	0.0205469	58	Methionine [(4 ethyl 3 4 12 14 tetrahydro 4 hydroxy 3 14 dioxo 1H pyrano[3 4 :6 7]indolizino[1 2 b]quinolin 11 yl)methylene]hydrazide monohydrochloride
681643	ARHGEF6	-0.567309	0.0210149	58	Isoleucine [(4 ethyl 3 4 12 14 tetrahydro 4 hydroxy 3 14 dioxo 1H pyrano[3 4 :6 7]indolizino[1 2 b]quinolin 11 yl)methylene]hydrazide monohydrochloride
653860	ARHGEF6	-0.622513	0.0219117	46
752114	ARHGEF6	-0.560618	0.0234331	58
681632	ARHGEF6	-0.556838	0.0250786	58
642323	ARHGEF6	-0.596903	0.0255082	49
665936	ARHGEF6	-0.56694	0.0260907	55
681634	ARHGEF6	-0.553509	0.0263376	58	1H Pyrano[3 4 :6 7]indolizino[1 2 b]quinoline leucine deriv
751194	ARHGEF6	-0.55334	0.0263904	58
378736	ARHGEF6	-0.583267	0.0269376	51	Cephalostatin 7
606173	ARHGEF6	-0.591765	0.0275224	49	1H Pyrano[3 4 :6 7]indolizino[1 2 b]quinoline 3 14(4H 12H) dione 4 ethyl 4 hydroxy 8 (hydroxymethyl) (+ )
644947	ARHGEF6	-0.595011	0.0283769	48
603073	ARHGEF6	-0.602723	0.0297305	46
750658	ARHGEF6	-0.54414	0.0305817	58
681642	ARHGEF6	-0.542952	0.0311577	58	1H Pyrano[3 4 :6 7]indolizino[1 2 b]quinoline cysteine deriv
681645	ARHGEF6	-0.541294	0.0318848	58	Acetic acid aminooxo [(4 ethyl 3 4 12 14 tetrahydro 4 hydroxy 3 14 dioxo 1H pyrano[3 4 :6 7]indolizino [1 2 b]quinolin yl)methylene]hydrazide monohydrochloride
603075	ARHGEF6	-0.582037	0.0319321	49
651850	ARHGEF6	-0.586941	0.0345557	47
681636	ARHGEF6	-0.534472	0.0378261	57	1H Pyrano[3 4 :6 7]indolizino[1 2 b]quinoline alanine deriv
378731	ARHGEF6	-0.608999	0.0380092	42	B712496K644
603074	ARHGEF6	-0.569913	0.0382216	49
603072	ARHGEF6	-0.581139	0.0406453	46
651854	ARHGEF6	-0.574803	0.0413201	47
651852	ARHGEF6	-0.57242	0.0426515	47
665935	ARHGEF6	-0.526115	0.0427134	57
749942	ARHGEF6	-0.516204	0.0465119	58
744343	ARHGEF6	-0.516096	0.0465769	58
651851	ARHGEF6	-0.565529	0.0469156	47
740545	ARHGEF6	-0.514658	0.0475931	58
705437	ARHGEF6	-0.517777	0.0481395	57
645737	ARHGEF6	-0.552848	0.0486231	49
754492	ARHGEF6	-0.512974	0.0487498	58
787219	ARID3A	-0.585205	0.0194154	55
626166	ARID3A	-0.631354	0.0207802	45	Discorhabdin C dienol TFA
249995	ARID3A	-0.617799	0.0235456	46	Autumnolide
689303	ARID3A	-0.554004	0.0261405	58
328416	ARID3A	-0.546548	0.0313958	57	Withaferin A diacetate
695397	ARID3A	-0.538775	0.0352316	57	Goniotriocin
720712	ARID3A	-0.531845	0.0417972	56
626165	ARID3A	-0.576784	0.0465529	45	Discorhabdin C benzene TFA
671828	ARL10	-0.547174	0.0291105	58
678874	ARL10	-0.54546	0.0299665	58
772360	ARL2BP	-0.54358	0.0328106	57
626161	ARL2BP	0.600085	0.0363288	44	2 Hydroxy discorhabdin D
740789	ARL2BP	0.521192	0.0432862	58
772359	ARL2BP	-0.519714	0.0468489	57
626162	ARL2BP	0.511501	0.0498327	58	Discorhabdin C TFA
772359	ARL3	-0.601358	0.0123719	57
783099	ARL3	-0.528932	0.0386695	58
675857	ARL4C	-0.538781	0.0352316	57
682451	ARL4C	0.525736	0.0429938	57	Benzo[1 2 b:4 5 b ]dithiophene 4 8 dione 2 7 bis(1 hydroxyethyl)
696233	ARL4D	0.563781	0.0336819	52
660649	ARL5C	0.52004	0.0466013	57
729895	ARMC10	-0.540559	0.0322353	58
670762	ARMC8	-0.51462	0.0476382	58
656238	ARMC9	-0.661688	0.00335182	56	2 Methyl 4 8 dihydrobenzo[1 2 b:5 4 b ]dithiophene 4 8 dione
783356	ARMC9	-0.559541	0.0238209	58
744344	ARMC9	-0.564012	0.0292533	54
656161	ARMC9	-0.53452	0.0401076	56
656238	ARMCX1	-0.592863	0.0158403	56	2 Methyl 4 8 dihydrobenzo[1 2 b:5 4 b ]dithiophene 4 8 dione
656241	ARMCX1	-0.529621	0.0431169	56	Acetic acid (4 8 dioxobenzo[1 2 b:5 4 b ]dithiophene 2 yl)methyl ester
676810	ARMCX2	0.512366	0.0491787	58	Spiro[18 norandrostane 17 2 (3 H) furan] 3 7 diol 3 O acetyl 7 O (6 O acetyl beta D glucopyranosyl) 4 5 dihydro 5 (1 alpha hydroxy 2 methoxy 2 methylpropyl) 3 4 4 8 tetramethyl (3 alpha 3 beta 5 alpha 7 alpha 17 beta )
731459	ARMCX4	0.600459	0.0240644	49
660649	ARMCX5	-0.639699	0.00543143	57
656206	ARMCX5	-0.543867	0.0348097	56	Discorhabdin I
690432	ARNT2	-0.587608	0.0149476	58	Benzo[1 2 b:5 4 b ]dithiophene 4 8 dione 2 (1 hydroxyethyl)
656238	ARNT2	-0.573047	0.0220304	56	2 Methyl 4 8 dihydrobenzo[1 2 b:5 4 b ]dithiophene 4 8 dione
690434	ARNT2	-0.533155	0.0361368	58	Benzo[1 2 b:5 4 b ]dithiophene 4 8 dione 2 (1 acetoxyethyl)
656239	ARNT2	-0.517238	0.048568	57	Benzo[1 2 b:5 4 b ]dithiophene 2 carboxaldehyde 4 8 dioxo
620308	ARNTL	-0.548587	0.0451006	51
676774	ARPC1B	-0.564077	0.0221454	58	Olean 12 en 28 oic acid 3 beta [2 O ( beta D glucopyranosyl) beta D glucopyranosyloxy] [2 O [4 O [3 O ( beta L arabinopyranosyl) beta D xylopyranosyl] 6 deoxy beta D gulopyranosyl] beta L arabinopyranosyl] ester
783356	ARPC1B	-0.563802	0.0222387	58
676773	ARPC1B	-0.562147	0.022844	58	Olean 12 en 28 oic acid 3 beta [2 O ( beta D glucopyranosyl) beta D glucopyranosyloxy] [2 O [4 O [3 O ( beta D xylopyranosyl) beta D xylopyranosyl] 6 deoxy beta D gulopyranosyl] beta L arabinopyranosyl] ester
676771	ARPC1B	-0.542903	0.0331489	57
676775	ARPC1B	-0.515912	0.0466737	58	Olean 12 en 28 oic acid 3 beta [2 O ( beta D glucopyranosyl) beta D glucopyranosyloxy] [2 O [[4 O [3 O ( beta L arabinopyranosyl) beta D xylopyranosyl] 3 O beta D xylopyranosyl] 6 deoxy D gulopyranosyl] beta L arabinopyranosyl] ester
126719	ARPIN	0.540281	0.0418865	54
682273	ARPP21	-0.576198	0.0260008	53
748822	ARRB2	-0.526896	0.0397804	58
656161	ARRDC1	0.600202	0.0138477	56
690433	ARRDC1	0.582571	0.016375	58	Benzo[1 2 b:5 4 b ]dithiophene 4 8 dione 2 5 bis(1 hydroxyethyl)
656240	ARRDC1	0.573936	0.0188918	58	2 Hydroxymethyl 4 8 dihydrobenzo[1 2 b:5 4 b ]dithiophene 4 8 dione
656241	ARRDC1	0.565256	0.0250977	56	Acetic acid (4 8 dioxobenzo[1 2 b:5 4 b ]dithiophene 2 yl)methyl ester
656238	ARRDC1	0.552616	0.0305447	56	2 Methyl 4 8 dihydrobenzo[1 2 b:5 4 b ]dithiophene 4 8 dione
682453	ARRDC1	0.535536	0.0371949	57	Benzo[1 2 b:5 4 b ]dithiophene 4 8 dione 2 acetyl
656243	ARRDC1	0.515027	0.0473327	58	Benzo[1 2 b:5 4 b ]dithiophene 2 carboxylic acid 4 8 dioxo
682993	ARRDC1	0.512529	0.0490729	58	Benzo[1 2 b:4 5 b ]dithiophene 4 8 diol dipropionate
676796	ARRDC2	-0.52686	0.0422824	57
781433	ARRDC4	0.556255	0.0253189	58
781437	ARRDC4	0.550018	0.0277833	58
781434	ARRDC4	0.524955	0.040962	58
690432	ARSB	-0.582228	0.0164812	58	Benzo[1 2 b:5 4 b ]dithiophene 4 8 dione 2 (1 hydroxyethyl)
765860	ARSB	-0.570067	0.0216108	57
765862	ARSB	-0.562635	0.0242693	57
690434	ARSB	-0.543483	0.0308807	58	Benzo[1 2 b:5 4 b ]dithiophene 4 8 dione 2 (1 acetoxyethyl)
682993	ARSB	-0.525851	0.0403899	58	Benzo[1 2 b:4 5 b ]dithiophene 4 8 diol dipropionate
682449	ARSB	-0.527981	0.0415958	57	Benzo[1 2 b:4 5 b ]dithiophene 4 8 dione 2 (1 hydroxyethyl)
778345	ARSB	-0.553906	0.0418916	51
742126	ARSB	-0.52083	0.0435035	58
656240	ARSB	-0.51451	0.0477017	58	2 Hydroxymethyl 4 8 dihydrobenzo[1 2 b:5 4 b ]dithiophene 4 8 dione
642317	ARSEP1	0.558619	0.0480509	48
626162	ARSJ	0.674719	0.00156501	58	Discorhabdin C TFA
741730	ARSJ	0.618952	0.00786665	58
135037	ARSJ	0.615908	0.00842158	58	3a beta 6 Epoxy 3aH cyclopentacyclododecin 4 11 dione 2 3 7 8 tetrahydro 2 alpha 5 8 8 12 pentamethyl (+)
632377	ARSJ	0.656274	0.0088251	49
328416	ARSJ	0.615691	0.0091747	57	Withaferin A diacetate
740789	ARSJ	0.609868	0.00933252	58
741731	ARSJ	0.602952	0.0109048	58
176503	ARSJ	0.659944	0.0113326	46	Fastigilin B
176507	ARSJ	0.650322	0.0137725	46	Fastigilin C
741732	ARSJ	0.585667	0.0153943	58
665529	ARSJ	0.594114	0.0154688	56
647329	ARSJ	0.625	0.0162482	49
615484	ARSJ	0.575858	0.0182443	58	2(5H) Furanone 3 [2 13 dihydroxy 13 [octahydro 5 (1 hydroxyundecyl)[2 2 bifuran] 5 yl]tridecyl] 5 methyl [2R [2 alpha [2 R* 5 R*(S*)] 5 beta [1(S*) 2R* 13R*]]]
657793	ARSJ	0.579279	0.0185559	57
750320	ARSJ	0.578643	0.0187358	57
740656	ARSJ	0.571758	0.0195803	58
277293	ARSJ	0.622733	0.0218108	46	CINNAMODIAL B812927K060
630571	ARSJ	0.615091	0.0225864	47
661805	ARSJ	0.556957	0.0250392	58
314035	ARSJ	0.560345	0.025325	57	Bicyclo[7 2 0]undec 4 en 3 one 4 11 11 trimethyl 8 methylene [1R (1R* 4E 9S*)]
682995	ARSJ	0.553662	0.0262754	58	5 8 Quinolinedione 2 methyl
645207	ARSJ	0.598583	0.0268336	48
626161	ARSJ	0.619467	0.0272934	44	2 Hydroxy discorhabdin D
341651	ARSJ	0.602711	0.0297397	46	SENECIOYLCHAPARRIN 6 ALPHA (B815099K220)
383482	ARSJ	0.601233	0.0304286	46	Goniothalenol
679835	ARSJ	0.542382	0.031418	58
787219	ARSJ	0.554329	0.0317363	55
747185	ARSJ	0.541531	0.0317916	58
643359	ARSJ	0.535342	0.0349533	58
691541	ARSJ	0.53304	0.0361853	58
642300	ARSJ	0.571122	0.0376306	49
720712	ARSJ	0.538278	0.0380217	56
694073	ARSJ	0.527078	0.0397143	58	Naphtho[2 3 b]thiophene 4 9 dione 2 7 diacetyl
132791	ARSJ	0.524312	0.0413872	58	Picras 3 ene 2 16 dione 11 20 epoxy 1 11 12 trihydroxy 15 (2 hydroxy 2 methyl 1 oxobutoxy) [1 beta 11 beta 12 alpha 15 beta (S)]
614410	ARSJ	0.576514	0.0433893	46
157035	ARSJ	0.575349	0.0440842	46	4 5 alpha Epoxy 6 beta hydroxygermacra 1(10 11(13) dien 12 oic acid gamma lactone
695409	ARSJ	0.519833	0.0441565	58	Squamone
686553	ARSJ	0.522816	0.0447583	57	9H Quino[4 3 2 de][1 10]phenanthrolin 9 one 2 phenyl
681823	ARSJ	0.522128	0.0452385	57	Benzo[1 2 b:4 5 b ]dithiophene 4 8 dione 2 7 dinitro
696233	ARSJ	0.54252	0.0459875	52
695029	ARSJ	0.515927	0.046662	58
689303	ARSJ	0.514358	0.0477804	58
698244	ARSJ	0.512512	0.0490879	58	9H Quino[4 3 2 de][1 10]phenanthrolin 9 one 2 (4 methylphenyl)
643356	ARSJ	0.511498	0.0498358	58
615585	ART3	-0.596711	0.0255667	49
656242	ART3	-0.534949	0.0398812	56
642323	ARVCF	0.617853	0.0182374	49
644946	ARVCF	0.61589	0.0204524	48	Furo[3 4 :6 7]naphtho[2 3 d] 1 3 dioxol 6(5aH) one 9 (2 aminoethoxy) 5 8 8a 9 tetrahydro 5 (4 hydroxy 3 5 dimethoxyphenyl) [5R (5 alpha 5a beta 8a alpha 9 beta )]
642277	ARVCF	0.584263	0.0333382	48
642324	ARVCF	0.580812	0.0350272	48
653860	ARVCF	0.585192	0.038426	46
642280	ARVCF	0.566822	0.0429395	48
645737	ARVCF	0.560813	0.0435136	49
781433	AS3MT	-0.517727	0.0454714	58
678530	ASAH2B	-0.54815	0.0286819	58	1H Indole 3 3 (2 5 piperazinediyl)bis(6 bromo (+ ) dihydrobromide
679032	ASAP1	0.610979	0.00921777	58	1 8 Naphthyridin 4(1H) one 2 (4 chlorophenyl) 7 methyl
714472	ASAP1	0.626913	0.0105924	53
780423	ASAP1	-0.59274	0.0134265	58
676185	ASAP1	0.593763	0.0144499	57
679034	ASAP1	0.582276	0.0164649	58	1 8 Naphthyridin 4(1H) one 2 (3 chlorophenyl)
674685	ASAP1	0.589513	0.0180572	55
679018	ASAP1	0.574313	0.0200603	57
679017	ASAP1	0.567192	0.0225869	57
720697	ASAP1	0.574426	0.0230665	55
678161	ASAP1	0.559146	0.0239979	58
747960	ASAP1	0.563817	0.0255686	56
628141	ASAP1	0.609374	0.0291861	45
676796	ASAP1	0.549005	0.0302584	57
676810	ASAP1	0.544543	0.0304012	58	Spiro[18 norandrostane 17 2 (3 H) furan] 3 7 diol 3 O acetyl 7 O (6 O acetyl beta D glucopyranosyl) 4 5 dihydro 5 (1 alpha hydroxy 2 methoxy 2 methylpropyl) 3 4 4 8 tetramethyl (3 alpha 3 beta 5 alpha 7 alpha 17 beta )
746563	ASAP1	-0.539921	0.0346513	57
647762	ASAP1	0.593847	0.0366883	45
679031	ASAP1	0.528801	0.038736	58	1 8 Naphthyridin 4(1H) one 2 (4 chlorophenyl) 6 methyl
658867	ASAP1	0.528553	0.0388419	58
676814	ASAP1	0.526078	0.0402696	58	Indeno[1 7a a]phenanthrene 2 7 10 triol 10 O acetyl 7 O (6 O acetyl beta D glucopyranosyl) 1 2 3 4 4a 5 6b 7 8 8a 9 10 11 12 12a 12b 13 14 octadecahydro 4 6b 9 9 12a pentamethyl 3 methylene (2 alpha 4 alpha 4a alpha 6b beta 7 alpha 8a alpha 10 alpha 12a beta 12b alpha 14a alpha )
679021	ASAP1	0.525524	0.0405651	58
676808	ASAP1	0.524704	0.0435938	57
679835	ASAP1	0.515998	0.0466193	58
720696	ASAP1	0.531365	0.0475349	54
720695	ASAP1	0.52672	0.047745	55
647163	ASAP1	0.520457	0.0491693	56
679032	ASAP1-IT1	0.628165	0.00635088	58	1 8 Naphthyridin 4(1H) one 2 (4 chlorophenyl) 7 methyl
747960	ASAP1-IT1	0.603281	0.0129686	56
679034	ASAP1-IT1	0.58539	0.0154838	58	1 8 Naphthyridin 4(1H) one 2 (3 chlorophenyl)
679031	ASAP1-IT1	0.559401	0.0238895	58	1 8 Naphthyridin 4(1H) one 2 (4 chlorophenyl) 6 methyl
676185	ASAP1-IT1	0.558097	0.026178	57
679018	ASAP1-IT1	0.540142	0.0345507	57
660650	ASAP1-IT1	0.547973	0.0349123	55
674685	ASAP1-IT1	0.546032	0.0359472	55
658867	ASAP1-IT1	0.520631	0.043637	58
676808	ASAP1-IT1	0.523205	0.0445226	57
667449	ASAP1-IT1	0.516974	0.0459789	58
679038	ASAP1-IT1	0.51633	0.0464493	58	1 8 Naphthyridin 4(1H) one 2 (3 chlorophenyl) 5 7 dimethyl
678161	ASAP1-IT1	0.516134	0.0465563	58
679035	ASAP1-IT1	0.515153	0.0472584	58	1 8 Naphthyridin 4(1H) one 2 (3 chlorophenyl) 5 methyl
747516	ASAP1-IT1	0.513582	0.0483121	58
787221	ASAP1-IT1	0.524487	0.0492807	55
679034	ASAP1-IT2	0.614016	0.00871718	58	1 8 Naphthyridin 4(1H) one 2 (3 chlorophenyl)
679032	ASAP1-IT2	0.608702	0.00965681	58	1 8 Naphthyridin 4(1H) one 2 (4 chlorophenyl) 7 methyl
679021	ASAP1-IT2	0.576711	0.0180142	58
674685	ASAP1-IT2	0.584643	0.0195803	55
780423	ASAP1-IT2	-0.566774	0.0212869	58
679018	ASAP1-IT2	0.568949	0.0219606	57
679031	ASAP1-IT2	0.554887	0.0257912	58	1 8 Naphthyridin 4(1H) one 2 (4 chlorophenyl) 6 methyl
679035	ASAP1-IT2	0.551809	0.0270096	58	1 8 Naphthyridin 4(1H) one 2 (3 chlorophenyl) 5 methyl
735929	ASAP1-IT2	0.545737	0.0337954	56
679017	ASAP1-IT2	0.540908	0.0341064	57
646923	ASAP1-IT2	0.544165	0.0346095	56
676810	ASAP1-IT2	0.53433	0.0354006	58	Spiro[18 norandrostane 17 2 (3 H) furan] 3 7 diol 3 O acetyl 7 O (6 O acetyl beta D glucopyranosyl) 4 5 dihydro 5 (1 alpha hydroxy 2 methoxy 2 methylpropyl) 3 4 4 8 tetramethyl (3 alpha 3 beta 5 alpha 7 alpha 17 beta )
678161	ASAP1-IT2	0.5302	0.0379625	58
714472	ASAP1-IT2	0.550348	0.0386096	53
628141	ASAP1-IT2	0.584275	0.0420627	45
676185	ASAP1-IT2	0.517391	0.048443	57
679038	ASAP1-IT2	0.512999	0.0487317	58	1 8 Naphthyridin 4(1H) one 2 (3 chlorophenyl) 5 7 dimethyl
676808	ASAP1-IT2	0.515889	0.0495536	57
761943	ASAP2	0.695409	0.000662436	58
643356	ASAP2	0.685761	0.00103559	58
634802	ASAP2	0.639241	0.00490097	58	Bullatalicin
695409	ASAP2	0.623533	0.0070936	58	Squamone
306951	ASAP2	0.620401	0.00759405	58	Avarol
695396	ASAP2	0.600053	0.0114677	58
695403	ASAP2	0.593323	0.0145814	57	12 Hydroxy bullatacin A
613752	ASAP2	0.630644	0.0147395	49
642311	ASAP2	0.631276	0.0159264	48
683788	ASAP2	0.586734	0.0164125	57	5H Quino[6 7 8 ij][2 7]naphthridin 5 one
606194	ASAP2	0.564757	0.0219606	58	Annonacin
748822	ASAP2	0.556159	0.025325	58
787219	ASAP2	0.568599	0.0254765	55
695402	ASAP2	0.559571	0.0255667	57	Rollitacin
641036	ASAP2	0.594571	0.026397	49	Trunculin B methyl ester
302991	ASAP2	0.553265	0.0264094	58	( + ) Camptothecin
695395	ASAP2	0.555307	0.0272934	57	Trilobacinone
643359	ASAP2	0.549637	0.027974	58
681636	ASAP2	0.550727	0.0293855	57	1H Pyrano[3 4 :6 7]indolizino[1 2 b]quinoline alanine deriv
695405	ASAP2	0.548283	0.0305817	57	Muricatetrocin B
763395	ASAP2	0.551728	0.0309558	56
698244	ASAP2	0.543075	0.0310963	58	9H Quino[4 3 2 de][1 10]phenanthrolin 9 one 2 (4 methylphenyl)
695398	ASAP2	0.545729	0.0317801	57	Gigantrionenin
267239	ASAP2	0.540605	0.0322096	58	Fastigilin A
695397	ASAP2	0.541757	0.0336819	57	Goniotriocin
695407	ASAP2	0.53047	0.0378003	58	Mucocin
643357	ASAP2	0.526363	0.0400945	58
695404	ASAP2	0.52951	0.0406159	57	Annonacin A
642300	ASAP2	0.56559	0.0406453	49
750923	ASAP2	0.533529	0.04069	56
695394	ASAP2	0.521779	0.0429299	58	Asimicinone
652477	ASAP2	0.559882	0.0440842	49
613799	ASAP2	0.519886	0.0441089	58
673347	ASAP2	0.52374	0.0442157	57	Naphthalene 1 4 bis(oxiranylmethoxy)
665935	ASAP2	0.523433	0.0443918	57
751659	ASAP2	0.519165	0.0445301	58
747960	ASAP2	0.526881	0.0447863	56
695406	ASAP2	0.520978	0.0459864	57	Sylvaticin
169716	ASAP2	0.54696	0.0461263	51	2 7 Nonadiyne 1 9 diamine N N N N tetrakis(2 chloroethyl) dihydrochloride (MF1)
683555	ASAP2	0.516005	0.0466193	58
681642	ASAP2	0.511874	0.0495682	58	1H Pyrano[3 4 :6 7]indolizino[1 2 b]quinoline cysteine deriv
69294	ASB1	0.615288	0.0134171	53
711155	ASB8	-0.520549	0.0491171	56
660649	ASCL1	-0.634031	0.00619379	57
341651	ASCL1	-0.643334	0.0156014	46	SENECIOYLCHAPARRIN 6 ALPHA (B815099K220)
695406	ASCL1	-0.577182	0.019159	57	Sylvaticin
674685	ASCL1	-0.556163	0.0308807	55
643357	ASCL1	-0.541383	0.0318422	58
695395	ASCL1	-0.545375	0.0319197	57	Trilobacinone
652603	ASCL1	-0.541963	0.035811	56	Bengazole A
695409	ASCL1	-0.529855	0.0381097	58	Squamone
703205	ASCL1	-0.529782	0.0381408	58
747428	ASCL1	-0.532837	0.0411958	56
695401	ASCL1	-0.52084	0.0460814	57	Rollidecin B
695405	ASCL1	-0.520119	0.046571	57	Muricatetrocin B
695396	ASCL1	-0.511722	0.0496619	58
113238	ASCL2	-0.638734	0.0202646	44
722903	ASF1A	0.581602	0.0165946	58
657279	ASF1A	-0.5159	0.0466737	58	1 3 Dioxolo[4 5 g]quinolin 8(5H) one 6 [3 (phenylmethoxy)phenyl]
622398	ASGR1	0.573758	0.0189307	58	Fascaplysin chloride
691038	ASGR2	0.534794	0.0351856	58
682278	ASGR2	0.520967	0.0434344	58
657277	ASH2L	-0.522404	0.0450793	57
674679	ASPA	-0.585337	0.0155041	58
674677	ASPA	-0.545501	0.0299471	58
664167	ASPA	-0.537995	0.0335494	58
701188	ASPA	-0.524198	0.0414621	58	1 8 Naphthyridin 4(1H) one 7 methyl 2 (3 methyl 2 thienyl)
664172	ASPA	-0.52204	0.0427504	58
700269	ASPA	-0.526514	0.0450803	56	1 3 Dioxolo[4 5 g]quinolin 8(5H) thione 6 (2 fluorophenyl)
676180	ASPA	-0.516191	0.04652	58
785395	ASPDH	0.548008	0.0326616	56
24819	ASPDH	-0.512265	0.049248	58	PELTATIN B
686553	ASPH	0.589642	0.0154977	57	9H Quino[4 3 2 de][1 10]phenanthrolin 9 one 2 phenyl
620595	ASPH	0.644253	0.0169366	45	Bullatacinone
657547	ASPH	0.587532	0.0174537	56	Benzo[1 2 b:4 3 b ]dithiophene 4 8 dione 3 7 bis(acetyl)
682995	ASPH	0.565351	0.0217643	58	5 8 Quinolinedione 2 methyl
657793	ASPH	0.558129	0.0261614	57
626162	ASPH	0.548644	0.0284032	58	Discorhabdin C TFA
787219	ASPH	0.551732	0.0330359	55
682991	ASPH	0.538466	0.033327	58	Benzo[1 2 b:4 5 b ] dithiophene 4 8 dione 2 6 dinitro
135037	ASPH	0.538046	0.0335076	58	3a beta 6 Epoxy 3aH cyclopentacyclododecin 4 11 dione 2 3 7 8 tetrahydro 2 alpha 5 8 8 12 pentamethyl (+)
352330	ASPH	0.537479	0.0337752	58	Bis(helenalinyl)glutarate
659548	ASPH	0.533424	0.0359558	58
681823	ASPH	0.536713	0.036454	57	Benzo[1 2 b:4 5 b ]dithiophene 4 8 dione 2 7 dinitro
747185	ASPH	0.530856	0.0375731	58
690043	ASPH	0.537159	0.0386695	56
694073	ASPH	0.521357	0.0431794	58	Naphtho[2 3 b]thiophene 4 9 dione 2 7 diacetyl
267239	ASPH	0.51798	0.0453098	58	Fastigilin A
716997	ASPH	0.525949	0.0454203	56
742956	ASPH	0.514698	0.0475679	58
742139	ASUN	0.529166	0.0384783	58
746563	ATAD2B	0.556288	0.0268833	57
628144	ATAD2B	-0.554804	0.0294735	56
656178	ATAD3A	-0.609304	0.00950357	58	7 Epi 10 deacetylbaccatin III
666185	ATAD3A	-0.525056	0.040882	58
632377	ATAD3A	-0.563774	0.0417986	49
642297	ATAD3A	-0.559425	0.0475679	48
730104	ATAD3A	-0.529822	0.0485576	54
737515	ATAD3A	-0.511905	0.0495475	58
737515	ATAD3B	-0.515988	0.0466195	58
690041	ATAD3B	-0.529331	0.0488994	54
630579	ATAD5	0.628777	0.0181424	47
780423	ATAD5	0.51952	0.0443188	58
401005	ATF2	-0.581779	0.0320556	49	PLEUROTIN
656203	ATF6B	-0.554065	0.0298661	56	Discorhabdin B
747428	ATG4A	-0.560766	0.026798	56
759932	ATG4A	-0.522162	0.0452103	57
731254	ATG4A	-0.55416	0.0477444	49
747516	ATG4D	-0.562641	0.0226942	58
657793	ATG9A	0.565071	0.0233365	57
682995	ATG9A	0.541542	0.0317866	58	5 8 Quinolinedione 2 methyl
401005	ATG9A	0.581341	0.0322379	49	PLEUROTIN
277293	ATG9A	0.591958	0.0347286	46	CINNAMODIAL B812927K060
765860	ATG9A	-0.535581	0.0371663	57
757019	ATG9A	0.54699	0.0380092	54
647329	ATG9A	0.556939	0.0458924	49
740789	ATG9A	0.512392	0.0491601	58
626162	ATG9A	0.511747	0.0496523	58	Discorhabdin C TFA
683559	ATG9A	0.515621	0.0497262	57
113238	ATG9B	-0.578567	0.0490261	44
626165	ATIC	-0.625692	0.0227073	45	Discorhabdin C benzene TFA
656206	ATL2	-0.570901	0.0227306	56	Discorhabdin I
682278	ATL2	-0.545863	0.0297593	58
93681	ATL3	0.588317	0.0147407	58	215254
682993	ATM	-0.568271	0.0207071	58	Benzo[1 2 b:4 5 b ]dithiophene 4 8 diol dipropionate
690433	ATM	-0.544859	0.0302584	58	Benzo[1 2 b:5 4 b ]dithiophene 4 8 dione 2 5 bis(1 hydroxyethyl)
682994	ATM	-0.538988	0.0330845	58	Benzo[1 2 b:4 5 b ]dithiophene 4 8 diol diester with butanoic acid
696233	ATOH8	0.562811	0.0341517	52
751843	ATP10B	-0.531055	0.0422434	56
768613	ATP10D	0.535645	0.0420595	55
740558	ATP10D	0.518631	0.0448698	58
697270	ATP10D	0.516726	0.0461517	58
714470	ATP10D	0.516181	0.0465292	58
651852	ATP11C	-0.591772	0.0321936	47
21075	ATP12A	-0.516592	0.0490177	57	7 Isoquinolinol 1 2 3 4 tetrahydro 6 methoxy 2 methyl 1 (2 methylpropyl) 8 [[1 2 3 4 tetrahydro 6 methoxy 2 methyl 1 (2 methylpropyl) 8 [[1 2 3 4 tetrahydro 6 methoxy 2 methyl 1 (2 methylpropyl) 7 isoquinolinyl]oxy] 7 isoquinolinyl]oxy]
784257	ATP13A1	-0.546091	0.0296643	58
679021	ATP13A1	-0.520518	0.0437243	58
660649	ATP13A1	-0.52021	0.0465119	57
91994	ATP13A2	0.610664	0.0263348	46	Vindolin
691038	ATP13A5	0.586919	0.0151229	58
143925	ATP1A1	0.615447	0.00852724	58	Calotropin
703356	ATP1A1	0.611307	0.00917893	58
656162	ATP1A1	-0.560238	0.0270096	56
682561	ATP1A1	0.542582	0.0313322	58	Cardenolide 2
656242	ATP1B1	0.653015	0.00434735	56
681823	ATP1B1	0.645103	0.00473313	57	Benzo[1 2 b:4 5 b ]dithiophene 4 8 dione 2 7 dinitro
647328	ATP1B1	0.674405	0.00592943	49
620595	ATP1B1	0.694443	0.00625673	45	Bullatacinone
681824	ATP1B1	0.613758	0.00877841	58	Benzo[1 2 b:4 5 b ]dithiophene 4 8 dione 2 nitro
632377	ATP1B1	0.654198	0.00916342	49
683789	ATP1B1	0.621835	0.0116706	53
135037	ATP1B1	0.598782	0.0118506	58	3a beta 6 Epoxy 3aH cyclopentacyclododecin 4 11 dione 2 3 7 8 tetrahydro 2 alpha 5 8 8 12 pentamethyl (+)
645207	ATP1B1	0.642892	0.0128874	48
787220	ATP1B1	0.602691	0.0144274	55
647329	ATP1B1	0.63119	0.0146245	49
626162	ATP1B1	0.588411	0.0147393	58	Discorhabdin C TFA
657793	ATP1B1	0.588793	0.0157589	57
658850	ATP1B1	0.584502	0.0157589	58
642301	ATP1B1	0.625319	0.0176159	48
671825	ATP1B1	0.573107	0.0191083	58
682993	ATP1B1	0.563733	0.0222799	58	Benzo[1 2 b:4 5 b ]dithiophene 4 8 diol dipropionate
176507	ATP1B1	0.61975	0.0228153	46	Fastigilin C
277293	ATP1B1	0.619052	0.0230491	46	CINNAMODIAL B812927K060
642321	ATP1B1	0.602258	0.0233886	49
659548	ATP1B1	0.555704	0.0254868	58
401005	ATP1B1	0.596153	0.0258029	49	PLEUROTIN
626158	ATP1B1	0.609033	0.0269582	46	Hymenialdisine
682452	ATP1B1	0.560297	0.0269884	56	Benzo[1 2 b:5 4 b ]dithiophene 4 8 dione 2 5 diacetyl
761943	ATP1B1	0.551126	0.0273007	58
682450	ATP1B1	0.549674	0.0299221	57	Benzo[1 2 b:4 5 b ]dithiophene 4 8 dione 2 [1 (acetyloxy)ethyl]
682453	ATP1B1	0.544465	0.0323468	57	Benzo[1 2 b:5 4 b ]dithiophene 4 8 dione 2 acetyl
787219	ATP1B1	0.55019	0.033727	55
690043	ATP1B1	0.545747	0.0337872	56
694489	ATP1B1	0.536902	0.0340405	58	Benz[b]acridine 12 acetaldehyde 6 11 dihydro alpha methylene 6 11 dioxo
119754	ATP1B1	0.535949	0.0345866	58	Bis[1 3]benzodioxolo[5 6 a:4 5 g]quinolizinium 6 7 dihydro chloride
690433	ATP1B1	0.534475	0.0353211	58	Benzo[1 2 b:5 4 b ]dithiophene 4 8 dione 2 5 bis(1 hydroxyethyl)
683788	ATP1B1	0.537022	0.0362459	57	5H Quino[6 7 8 ij][2 7]naphthridin 5 one
694073	ATP1B1	0.531762	0.0370092	58	Naphtho[2 3 b]thiophene 4 9 dione 2 7 diacetyl
727701	ATP1B1	0.535027	0.0375101	57
626161	ATP1B1	0.597921	0.0376282	44	2 Hydroxy discorhabdin D
656601	ATP1B1	0.532847	0.038736	57
686553	ATP1B1	0.532839	0.0387376	57	9H Quino[4 3 2 de][1 10]phenanthrolin 9 one 2 phenyl
352330	ATP1B1	0.527408	0.0395466	58	Bis(helenalinyl)glutarate
648103	ATP1B1	0.525503	0.0405789	58
93131	ATP1B1	0.524355	0.0413671	58	4 alpha H Eudesma 5 11(13) dien 12 oic acid 8 beta hydroxy gamma lactone
670762	ATP1B1	0.52341	0.0419567	58
135073	ATP1B1	0.561445	0.0431476	49	WITHACNISTIN
626163	ATP1B1	0.578412	0.0454977	45	Discorhabdin C nitrodienone TFA
289074	ATP1B1	0.516457	0.0463762	58
695409	ATP1B1	0.511843	0.0495924	58	Squamone
691541	ATP1B1	0.511729	0.0496619	58
661805	ATP1B1	0.511467	0.0498468	58
620595	ATP1B1P1	0.630146	0.0212593	45	Bullatacinone
632377	ATP1B1P1	0.606317	0.0219746	49
645207	ATP1B1P1	0.609005	0.0227878	48
135037	ATP1B1P1	0.541646	0.0317412	58	3a beta 6 Epoxy 3aH cyclopentacyclododecin 4 11 dione 2 3 7 8 tetrahydro 2 alpha 5 8 8 12 pentamethyl (+)
694489	ATP1B1P1	0.536463	0.0343144	58	Benz[b]acridine 12 acetaldehyde 6 11 dihydro alpha methylene 6 11 dioxo
646846	ATP1B1P1	0.575432	0.0351533	49	BENGAMIDE B
681823	ATP1B1P1	0.529842	0.0404352	57	Benzo[1 2 b:4 5 b ]dithiophene 4 8 dione 2 7 dinitro
657793	ATP1B1P1	0.520371	0.0464443	57
647328	ATP1B1P1	0.553061	0.0484497	49
630579	ATP2A3	0.589727	0.0331986	47
747519	ATP5A1	-0.538452	0.0333382	58
740265	ATP5A1	-0.528264	0.038974	58
681823	ATP5A1	-0.529299	0.0407478	57	Benzo[1 2 b:4 5 b ]dithiophene 4 8 dione 2 7 dinitro
787217	ATP5A1	-0.531479	0.0445485	55
748822	ATP5A1	-0.51135	0.0499343	58
745306	ATP5A1P3	-0.560849	0.0251616	57
748822	ATP5A1P3	-0.548362	0.0285305	58
267239	ATP5A1P3	-0.541766	0.0317008	58	Fastigilin A
747519	ATP5A1P3	-0.523625	0.0418244	58
682991	ATP5A1P3	-0.514911	0.047411	58	Benzo[1 2 b:4 5 b ] dithiophene 4 8 dione 2 6 dinitro
328416	ATP5A1P3	-0.517585	0.04831	57	Withaferin A diacetate
626165	ATP5A1P3	-0.572483	0.0493473	45	Discorhabdin C benzene TFA
711155	ATP5BP1	-0.537852	0.0381911	56
765858	ATP5C1	0.541904	0.033622	57
765860	ATP5C1	0.539651	0.0348195	57
249995	ATP5C1P1	-0.682312	0.00716662	46	Autumnolide
701194	ATP5D	-0.605463	0.010246	58
679021	ATP5D	-0.561291	0.023199	58
679031	ATP5D	-0.55694	0.0250408	58	1 8 Naphthyridin 4(1H) one 2 (4 chlorophenyl) 6 methyl
686555	ATP5D	-0.528069	0.0391221	58	9H Quino[4 3 2 de]phenanthrolin 9 one 2 (2 phenylethylene)
656158	ATP5D	-0.527867	0.0416858	57	1 3 Dioxolo[4 5 g]quinolin 8(5H) one 6 (2 fluorophenyl)
679024	ATP5D	-0.523185	0.0420627	58	1 8 Naphthyridin 4(1H) one 2 (4 fluorophenyl) 5 methyl
695032	ATP5D	-0.518014	0.0452925	58
701193	ATP5D	-0.513066	0.0487147	58
660650	ATP5G1P6	-0.542573	0.0380217	55
711155	ATP5G2P1	-0.558588	0.0277145	56
660649	ATP5G3	-0.592636	0.0147395	57
664167	ATP5G3	-0.575748	0.0183049	58
676185	ATP5G3	-0.544936	0.0321051	57
665925	ATP5G3	-0.529962	0.0380516	58
676812	ATP5G3	-0.52471	0.0411445	58
679835	ATP5G3	-0.518806	0.0447573	58
787217	ATP5G3	-0.526996	0.0475679	55
657278	ATP5G3	-0.514266	0.0478402	58	1 3 Dioxolo[4 5 g]quinolin 8(5H) one 6 (2 chlorophenyl)
679034	ATP5I	-0.534227	0.03546	58	1 8 Naphthyridin 4(1H) one 2 (3 chlorophenyl)
676185	ATP5I	-0.523356	0.0444236	57
679035	ATP5I	-0.518671	0.0448534	58	1 8 Naphthyridin 4(1H) one 2 (3 chlorophenyl) 5 methyl
671825	ATP5J	-0.556026	0.0253699	58
683790	ATP5O	-0.569619	0.0232371	56
647641	ATP5O	-0.600275	0.0362252	44	2 Naphthalenol 8 (5 chlorotetrahydro 2 6 6 trimethyl 2H pyran 2 yl)decahydro 1 isocyano 2 methyl 5 methylene
740265	ATP6V0A2	-0.567933	0.0207978	58
747516	ATP6V0A2	-0.556473	0.0252365	58
742956	ATP6V0A2	-0.526412	0.0400431	58
747519	ATP6V0A2	-0.519349	0.0444137	58
741731	ATP6V0A2	-0.512165	0.0493089	58
683787	ATP6V0E1	0.566036	0.0229314	57	9H Quino[4 3 2 de][1 10]phenanthrolin 9 one 2 methyl
683788	ATP6V0E1	0.534607	0.0377632	57	5H Quino[6 7 8 ij][2 7]naphthridin 5 one
709238	ATP6V0E1	0.512187	0.0492969	58	Hepta 2 4 dienamide 7 [4 (dimethylamino)phenyl] N hydroxy 4 6 dimethyl 7 oxo (2E 4E 6R)
784263	ATP6V1B2	-0.514927	0.0474105	58
763286	ATP6V1D	0.569165	0.0203798	58
677556	ATP6V1D	0.541469	0.0318211	58
700264	ATP6V1G1	0.517877	0.0453914	58
762014	ATP6V1G2	-0.534135	0.0380217	57
785395	ATP6V1H	-0.57804	0.0202758	56
666212	ATP7A	-0.537657	0.0358971	57
686556	ATP7A	-0.537205	0.036138	57	Benzo[g]quinoline 5 10 dione 4 [2 (dimethylamino) ethenyl]
765860	ATP7A	-0.529033	0.0409511	57
660027	ATP7B	0.615385	0.0290458	44
676183	ATP8A2	0.57811	0.0176159	58
656242	ATP8B1	0.615637	0.00996913	56
132791	ATP8B1	0.58619	0.0153067	58	Picras 3 ene 2 16 dione 11 20 epoxy 1 11 12 trihydroxy 15 (2 hydroxy 2 methyl 1 oxobutoxy) [1 beta 11 beta 12 alpha 15 beta (S)]
681824	ATP8B1	0.567311	0.0210149	58	Benzo[1 2 b:4 5 b ]dithiophene 4 8 dione 2 nitro
341651	ATP8B1	0.612913	0.0254868	46	SENECIOYLCHAPARRIN 6 ALPHA (B815099K220)
681823	ATP8B1	0.553436	0.0281728	57	Benzo[1 2 b:4 5 b ]dithiophene 4 8 dione 2 7 dinitro
648103	ATP8B1	0.541953	0.0316442	58
642300	ATP8B1	0.575204	0.0352463	49
119754	ATP8B1	0.522543	0.0424747	58	Bis[1 3]benzodioxolo[5 6 a:4 5 g]quinolizinium 6 7 dihydro chloride
680732	ATP8B1	0.516995	0.0459692	58
682994	ATP8B1	0.515967	0.0466379	58	Benzo[1 2 b:4 5 b ]dithiophene 4 8 diol diester with butanoic acid
656242	ATP8B2	-0.609176	0.0114244	56
682993	ATP8B2	-0.598705	0.0118506	58	Benzo[1 2 b:4 5 b ]dithiophene 4 8 diol dipropionate
682994	ATP8B2	-0.594388	0.0129987	58	Benzo[1 2 b:4 5 b ]dithiophene 4 8 diol diester with butanoic acid
690433	ATP8B2	-0.589524	0.0144231	58	Benzo[1 2 b:5 4 b ]dithiophene 4 8 dione 2 5 bis(1 hydroxyethyl)
656243	ATP8B2	-0.556123	0.0253401	58	Benzo[1 2 b:5 4 b ]dithiophene 2 carboxylic acid 4 8 dioxo
691038	ATP8B5P	0.622777	0.00718029	58
656242	ATR	-0.559366	0.0273854	56
267239	ATXN1	0.521587	0.0430537	58	Fastigilin A
674685	ATXN10	0.568182	0.0255686	55
652480	ATXN10	0.601832	0.0353229	44
700394	ATXN10	0.529264	0.0433197	56
670929	ATXN7L1	-0.578686	0.0250977	53
328416	ATXN7L2	-0.651216	0.00395871	57	Withaferin A diacetate
772597	ATXN7L2	-0.598691	0.0130006	57
658870	ATXN7L2	-0.584441	0.0157854	58	1 8 Naphthyridin 4(1H) one 2 phenyl
294712	ATXN7L2	-0.632611	0.0171034	47	LOBOLIDE
101088	ATXN7L2	-0.572299	0.0193905	58	5 beta Ergosta 2 24 dien 26 oic acid 5 6 beta epoxy 4 beta 22 27 trihydroxy 1 oxo delta lactone (20S 22R)
658867	ATXN7L2	-0.56959	0.0202435	58
176507	ATXN7L2	-0.61418	0.0250581	46	Fastigilin C
339665	ATXN7L2	-0.60666	0.0279512	46	WITHAFERIN A AZERIDINYL
656178	ATXN7L2	-0.544456	0.0304483	58	7 Epi 10 deacetylbaccatin III
320951	ATXN7L2	-0.544968	0.0320852	57	BISHELENALINYL MALONATE
673348	ATXN7L2	-0.540364	0.0323468	58	9 10 Anthracenedione 1 [(oxiranylmethyl)amino]
674686	ATXN7L2	-0.548251	0.0325411	56
666185	ATXN7L2	-0.534646	0.0352463	58
665529	ATXN7L2	-0.542229	0.0355919	56
658851	ATXN7L2	-0.529277	0.0384018	58
657277	ATXN7L2	-0.532225	0.0390553	57
642314	ATXN7L2	-0.593732	0.0398359	44	ANTINEOPLASTIC 642314
661805	ATXN7L2	-0.521518	0.0431025	58
648489	ATXN7L2	-0.556284	0.0463578	49
85236	ATXN7L2	-0.532792	0.0465302	54	Azuleno[6 5 b]furan 2 5 dione 3 3a 4 4a 7a 8 9 9a octahydro 4 hydroxy 4a 8 dimethyl 3 methylene [3aS (3a alpha 4 alpha 4a beta 7a alpha 8 alpha 9a alpha )]
642321	AURKAPS1	-0.558705	0.0447583	49
747401	AVPI1	0.580569	0.0180985	57
743316	AVPI1	0.575088	0.0185539	58
751061	AVPI1	0.56813	0.0207305	58
751848	AVPI1	0.529696	0.0381826	58
743317	AVPI1	0.518749	0.0447835	58
746621	AVPI1	0.523078	0.0473769	56
722282	AVPI1	0.512854	0.0488514	58
132791	AXDND1	-0.528458	0.0388866	58	Picras 3 ene 2 16 dione 11 20 epoxy 1 11 12 trihydroxy 15 (2 hydroxy 2 methyl 1 oxobutoxy) [1 beta 11 beta 12 alpha 15 beta (S)]
787217	AXL	0.638081	0.00692582	55
676185	AXL	0.580829	0.0180341	57
674685	AXL	0.587348	0.0187573	55
686553	AXL	0.572605	0.0206725	57	9H Quino[4 3 2 de][1 10]phenanthrolin 9 one 2 phenyl
686555	AXL	0.567821	0.0208282	58	9H Quino[4 3 2 de]phenanthrolin 9 one 2 (2 phenylethylene)
328416	AXL	0.555217	0.0273229	57	Withaferin A diacetate
690040	AXL	0.56425	0.0291465	54
660649	AXL	0.549633	0.0299471	57
679017	AXL	0.548816	0.0303501	57
763056	AXL	0.54389	0.0326158	57
701188	AXL	0.536811	0.0341064	58	1 8 Naphthyridin 4(1H) one 7 methyl 2 (3 methyl 2 thienyl)
701189	AXL	0.533155	0.0361368	58
701194	AXL	0.530723	0.0376306	58
341651	AXL	0.586033	0.0380217	46	SENECIOYLCHAPARRIN 6 ALPHA (B815099K220)
787219	AXL	0.538889	0.0400431	55
784260	AXL	0.524517	0.0412747	58
720712	AXL	0.53087	0.0423731	56
683789	AXL	0.538795	0.0454687	53
701192	AXL	0.516396	0.0464057	58
702883	AXL	0.524103	0.0466195	56
665802	AXL	0.563978	0.0478834	47	Terfenadine
679024	AXL	0.512116	0.0493439	58	1 8 Naphthyridin 4(1H) one 2 (4 fluorophenyl) 5 methyl
751061	B2M	-0.562476	0.0227239	58
698245	B2M	0.525063	0.0408779	58
751060	B2M	-0.51919	0.0472243	57
747401	B2M	-0.516481	0.0491047	57
657547	B3GALT5	0.605417	0.0124907	56	Benzo[1 2 b:4 3 b ]dithiophene 4 8 dione 3 7 bis(acetyl)
689297	B3GALT5	0.558035	0.0244503	58	1H Pyrido[4 3 2 mn]thiazolo[4 5 b]acridin 9 one
405647	B3GALT5	0.525099	0.0408488	58	Scopoletol
746844	B3GALT5-AS1	-0.602753	0.0130365	56
746845	B3GALT5-AS1	-0.587889	0.0148559	58
725802	B3GNT4	0.555489	0.025542	58
135077	B3GNT5	0.584667	0.0356907	47	BERSALDEGENIN 1 3 5 ORTHOACETATE
643359	B3GNT5	0.515771	0.0467892	58
772359	B4GALNT1	-0.58756	0.016079	57
763284	B4GALNT1	-0.54063	0.0321931	58
772360	B4GALNT1	-0.516335	0.0491868	57
690043	B4GALT1	0.624105	0.00853705	56
119754	B4GALT1	0.597425	0.0122354	58	Bis[1 3]benzodioxolo[5 6 a:4 5 g]quinolizinium 6 7 dihydro chloride
632377	B4GALT1	0.597949	0.0252122	49
675857	B4GALT1	-0.543019	0.0331122	57
686553	B4GALT1	0.541937	0.0335999	57	9H Quino[4 3 2 de][1 10]phenanthrolin 9 one 2 phenyl
656206	B4GALT1	0.544585	0.0344126	56	Discorhabdin I
656204	B4GALT1	0.543037	0.0352168	56	Discorhabdin G
681824	B4GALT1	0.531256	0.0373402	58	Benzo[1 2 b:4 5 b ]dithiophene 4 8 dione 2 nitro
683789	B4GALT1	0.550476	0.0384925	53
380212	B4GALT1	0.523433	0.0443918	57	ANTHRAQUINONE DER ST DAAE 1 4 II
675858	B4GALT1	-0.526468	0.0451057	56
710350	B4GALT1	0.514534	0.0476886	58
658850	B4GALT1	0.514019	0.0479993	58
671825	B4GALT1	0.512374	0.04917	58
267239	B4GALT4	0.565782	0.0216351	58	Fastigilin A
743317	B4GALT5	0.581663	0.0165946	58
785389	B4GALT5	0.577407	0.0178313	58
751195	B4GALT5	0.540711	0.0321641	58
372664	B4GALT5	0.534162	0.0354774	58
751196	B4GALT5	0.521426	0.0431476	58
749944	B4GALT5	0.520466	0.0437257	58
682994	B4GALT6	-0.567992	0.0207775	58	Benzo[1 2 b:4 5 b ]dithiophene 4 8 diol diester with butanoic acid
683416	BACE1	0.526874	0.0397887	58	1H Pyrrole 2 carboxamide N [2 [[[4 [[5 5a 6 8 8a 9 hexahydro 5 (4 hydroxy 3 5 dimethoxyphenyl) 6 oxofuro[3 4 :6 7]naphtho[1 2 d] 1 3 dioxol 9 yl]amino] phenyl]amino]carbonyl] 1 methyl 1H pyrrol 4 yl] 1 methyl 4 nitro stereoisomer
720712	BACE1	0.529982	0.0429118	56
630579	BACE1	-0.5677	0.0454977	47
656238	BACE2	-0.557633	0.0281944	56	2 Methyl 4 8 dihydrobenzo[1 2 b:5 4 b ]dithiophene 4 8 dione
339665	BACE2	0.579358	0.0417552	46	WITHAFERIN A AZERIDINYL
670926	BAD	0.591666	0.0202646	53
679032	BAG1	-0.594389	0.0129987	58	1 8 Naphthyridin 4(1H) one 2 (4 chlorophenyl) 7 methyl
780423	BAG1	0.549538	0.0280074	58
666185	BAG1	-0.544736	0.0303162	58
787221	BAG1	-0.547613	0.0350923	55
745306	BAG1	-0.530991	0.0397626	57
719985	BAG1	-0.530017	0.0484	54
747428	BAGE	-0.639655	0.00601905	56
759931	BAGE	-0.579448	0.0185388	57
[truncated: 22,468 more rows]
