# Supplementary material for: Molecular genomic features associated with in vitro response of the NCI‐60 cancer cell line panel to natural products
Source: Mol Oncol. 2020 Nov 24;15(2):381–406. doi: 10.1002/1878-0261.12849 (PMC7858122; doi:10.1002/1878-0261.12849)
Supplement: Supplementary file 4 — Table S3. Significant correlations of SLFN11 transcript expression with median log(GI50) values of natural products, satisfying FDR adjusted P < 0.05. [file MOL2-15-381-s004.xlsx]

## Sheet: Table S3
Table S3. Significant correlations of SLFN11 transcript expression with median log(GI50) values of natural products, satisfying FDR adjusted p < 0.05
NSC	Gene	Spearman r	FDR adjusted p	Sample size	Natural product or compound name
681633	SLFN11	-0.795429	1.85814e-06	58	1H Pyrano[3 4 :6 7]indolizino[1 2 b]quinoline serine deriv
681634	SLFN11	-0.792101	1.85814e-06	58	Leucine [(4 ethyl 3 4 12 14 tetrahydro 4 hydroxy 3 14 dioxo 1H pyrano[3 4 :6 7]indolizino[1 2 b]quinolin 11 yl)methylene]hydrazide monohydrochloride
681640	SLFN11	-0.786734	1.85814e-06	58	1H Pyrano[3 4 :6 7]indolizino[1 2 b]quinoline tryptophan deriv
681642	SLFN11	-0.783881	1.85814e-06	58	1H Pyrano[3 4 :6 7]indolizino[1 2 b]quinoline cysteine deriv
681643	SLFN11	-0.783405	1.85814e-06	58	Isoleucine [(4 ethyl 3 4 12 14 tetrahydro 4 hydroxy 3 14 dioxo 1H pyrano[3 4 :6 7]indolizino[1 2 b]quinolin 11 yl)methylene]hydrazide monohydrochloride
681635	SLFN11	-0.780251	2.17143e-06	58	1H Pyrano[3 4 :6 7]indolizino[1 2 b]quinoline methionine deriv
681644	SLFN11	-0.779236	2.17143e-06	58	Ethanaminium 2 [[(4 ethyl 3 4 12 14 tetrahydro 4 hydroxy 3 14 dioxo 1H pyrano[3 4 :6 7]indolizino [1 2 b]quinolin 11 yl)methylene]hydrazino] N N N trimethyl 2 oxo chloride
613799	SLFN11	-0.775155	3.03756e-06	58
681646	SLFN11	-0.764358	8.68321e-06	58	1H Pyrano[3 4 :6 7]indolizino[1 2 b]quinoline pyridinium deriv
681637	SLFN11	-0.767109	9.30163e-06	57	Glycine [(4 ethyl 3 4 12 14 tetrahydro 4 hydroxy 3 14 dioxo 1H pyrano[3 4 :6 7]indolizino[1 2 b]quinolin 11 yl)methylene]hydrazide monohydrochloride
681639	SLFN11	-0.759448	1.10734e-05	58	1H Pyrano[3 4 :6 7]indolizino[1 2 b]quinoline histidine deriv
606985	SLFN11	-0.758636	1.11659e-05	58	CAMPOTHECIN ANALOG
94600	SLFN11	-0.755815	1.38438e-05	58	21 22 Secocamptothecin 21 oic acid lactone
94600	SLFN11	-0.755815	1.38438e-05	58	21 22 Secocamptothecin 21 oic acid lactone
681632	SLFN11	-0.746573	3.03004e-05	58
672553	SLFN11	-0.746116	3.03004e-05	58
621686	SLFN11	-0.745928	3.03004e-05	58
681636	SLFN11	-0.743587	5.13761e-05	57	1H Pyrano[3 4 :6 7]indolizino[1 2 b]quinoline alanine deriv
681641	SLFN11	-0.737665	5.51324e-05	58	iH Pyrano[3 4 :6 7]indolizino[1 2 b]quinoline 4 aminobenzoic acid deriv
620258	SLFN11	-0.737388	5.51324e-05	58
673592	SLFN11	-0.741135	5.60103e-05	57
681645	SLFN11	-0.734791	6.40527e-05	58	Oxamic acid [(4 ethyl 3 4 12 14 tetrahydro 4 hydroxy 3 14 dioxo 1H pyrano[3 4":6 7]indolizino[1 2 b]quinolin 11 yl)methylene]hydrazide monohydrochloride
619232	SLFN11	-0.727238	0.000111689	58
671899	SLFN11	-0.720867	0.000168286	58
603071	SLFN11	-0.711342	0.000283103	58	9 AC
603074	SLFN11	-0.748954	0.000360355	49
603077	SLFN11	-0.747774	0.000380295	49
603072	SLFN11	-0.761549	0.000424112	46
603076	SLFN11	-0.738601	0.000662436	49
603073	SLFN11	-0.754029	0.000664585	46
628672	SLFN11	-0.699968	0.000815345	56	Furo[3 4 :6 7]naphtho[2 3 d] 1 3 dioxol 6(5aH) one 5 8 8a 9 tetrahydro 5 (4 hydroxy 3 5 dimethoxyphenyl) 9 [(4 nitrophenyl)amino]
653860	SLFN11	-0.748126	0.000884165	46
603075	SLFN11	-0.731438	0.000909455	49
642279	SLFN11	-0.73392	0.00104126	48
644947	SLFN11	-0.730234	0.0012644	48
673596	SLFN11	-0.681476	0.0012644	58	7-Ethyl-10-hydroxycamptothecin
107124	SLFN11	-0.680753	0.00129259	58	1H Pyrano[3 4 :6 7]indolizino[1 2 b]quinoline 3 14(4H 12H) dione 4 ethyl 4 9 dihydroxy (S)
107124	SLFN11	-0.680753	0.00129259	58	1H Pyrano[3 4 :6 7]indolizino[1 2 b]quinoline 3 14(4H 12H) dione 4 ethyl 4 9 dihydroxy (S)
688687	SLFN11	-0.679761	0.00135652	58
681638	SLFN11	-0.679598	0.00135858	58	1H Pyrano[3 4 :6 7]indolizino[1 2 b]quinoline proline deriv
644945	SLFN11	-0.675024	0.00156501	58	Furo[3 4 :6 7]naphtho[2 3 d] 1 3 dioxol 6 one 5 5a 6 8 8a 9 hexahydro 5 (4 hydroxy 3 5 dimethoxyphenyl) 9 [2 (dimethylamino)ethoxy] stereoisomer hydrochloride
619230	SLFN11	-0.67448	0.00156501	58
100880	SLFN11	-0.671501	0.00176503	58	21 22 Secocamptothecin 21 oic acid monosodium salt 20(S) Camptothecin sodium salt
328410	SLFN11	-0.736449	0.00178496	45	8 9 Dimethoxycamptothecin
673591	SLFN11	-0.671267	0.0020971	57
642328	SLFN11	-0.670665	0.00214419	57	Benzonitrile 4 [[1 3 3a 4 9 9a hexahydro 9 (4 hydroxy 3 5 dimethoxyphenyl) 6 7 dimethoxy 1 oxonaphtho[2 3 c]furan 4 yl]amino] [3aS (3a alpha 4 beta 9 alpha 9a beta )]
683555	SLFN11	-0.666014	0.00214683	58
369395	SLFN11	-0.664562	0.00224234	58	( + ) 10 Aminocamptothecin
111533	SLFN11	-0.667759	0.00238784	57	Methoxycamptothecin
705437	SLFN11	-0.665111	0.00258629	57
642323	SLFN11	-0.703742	0.00260456	49
302991	SLFN11	-0.659845	0.00264522	58	CAMPTOTHECIN (+)
683556	SLFN11	-0.656286	0.00299322	58	1H Pyrano[3 4 :6 7]indolizino[1 2 b]quinoline 3 14(4H 12H) dione 4 ethyl 11 [[[4 [[5 5a 6 8 8a 9 hexahydro 5 (4 hydroxy 3 5 dimethoxyphenyl) 6 oxofuro[3 4 :6 7]naphtho[2 3 d] 1 3 dioxol 9 yl]amino]phenyl]imino]methyl] 4 hydroxy hydrochloride stereoisomer
606172	SLFN11	-0.653747	0.0032996	58	1H Pyrano[3 4 :6 7]indolizino[1 2 b]quinoline 8 carboxaldehyde 4 ethyl 3 4 12 14 tetrahydro 4 hydroxy 3 14 dioxo (+ )
673593	SLFN11	-0.641683	0.00463066	58
105132	SLFN11	-0.640245	0.00476101	58	Deoxycamptothecin
105132	SLFN11	-0.640245	0.00476101	58	Deoxycamptothecin
606173	SLFN11	-0.681718	0.00492031	49	11 Hydroxymethyl 20(RS) camptothecin
671901	SLFN11	-0.63829	0.00492031	58
628679	SLFN11	-0.642238	0.00495669	57	Furo[3 4 :6 7]naphtho[2 3 d] 1 3 dioxol 6(5H) one 9 [(4 fluorophenyl)amino] 5 8 8a 9 tetrahydro 5 (4 hydroxy 3 5 dimethoxyphenyl)
628663	SLFN11	-0.646124	0.005047	56	Benzoic acid 4 [[5 5a 6 8 8a 9 hexahydro 9 (4 hydroxy 3 5 dimethoxyphenyl) 8 oxo furo[3 4 :6 7]naphtho[2 3 d] 1 3 dioxol 5 yl]amino] ethyl ester
628676	SLFN11	-0.6444	0.00540722	56	Furo[3 4 :6 7]naphtho[2 3 d] 1 3 dioxol 6(5aH) one 9 [(4 aminophenyl)amino] 5 8 8a 9 tetrahydro 5 (4 hydroxy 3 5 dimethoxyphenyl) dihydrochloride
683414	SLFN11	-0.634698	0.00548923	58
642324	SLFN11	-0.676582	0.00635088	48
683557	SLFN11	-0.619057	0.00785652	58
652525	SLFN11	-0.616614	0.00900987	57
642322	SLFN11	-0.653928	0.00921523	49
642278	SLFN11	-0.660441	0.00995972	47
645737	SLFN11	-0.644253	0.0112262	49
628665	SLFN11	-0.599797	0.0115043	58
665935	SLFN11	-0.599216	0.0129107	57
642277	SLFN11	-0.638621	0.0140159	48
665934	SLFN11	-0.592213	0.0160097	56	Furo[3 4 :6 7]naptho[2 3 d] 1 3 dioxol 6(5H) one 5a 8 8a 9 tetrahydro 5 (4 hydroxy 3 5 dimethoxyphenyl) 9 [[2 (methylamino)ethyl]amino] stereoisomer dihydrochloride
642280	SLFN11	-0.62593	0.0175105	48
673595	SLFN11	-0.576718	0.0180142	58
683415	SLFN11	-0.574063	0.0188529	58
642329	SLFN11	-0.620963	0.0189148	48	Naphtho[2 3 c]furan 1(9a) one 3 3a 4 9 tetrahydro 4 (4 fluorophenyl) 6 7 dimethoxy 9 (4 hydroxy 3 5 dimethoxyphenyl)
644946	SLFN11	-0.619945	0.019173	48	Furo[3 4 :6 7]naphtho[2 3 d] 1 3 dioxol 6(5aH) one 9 (2 aminoethoxy) 5 8 8a 9 tetrahydro 5 (4 hydroxy 3 5 dimethoxyphenyl) [5R (5 alpha 5a beta 8a alpha 9 beta )]
628678	SLFN11	-0.570359	0.021521	57	Furo[3 4 :6 7]naphtho[2 3 d] 1 3 dioxol 6(5aH) one 5 8 8a 9 tetrahydro 5 (4 hydroxy 3 5 dimethoxyphenyl) 9 [(3 hydroxyphenyl)amino]
642289	SLFN11	-0.605532	0.0240975	48
642282	SLFN11	-0.593769	0.0289212	48
628674	SLFN11	-0.555343	0.0291978	56	Furo[3 4 :6 7]naphtho[2 3 d] 1 3 dioxol 6(5aH) one 5 8 8a 9 tetrahydro 9 [(2 3 dihydro 1 4 benzodioxin 6 yl) amino] 5 (4 hydroxy 3 5 dimethoxyphenyl)
95382	SLFN11	-0.551688	0.0309702	56	1H Pyrano[3 4 :6 7]indolizino[1 2 b]quinoline 3 14(4H 12H) dione 4 (acetyloxy) 4 ethyl (S)
95382	SLFN11	-0.551688	0.0309702	56	1H Pyrano[3 4 :6 7]indolizino[1 2 b]quinoline 3 14(4H 12H) dione 4 (acetyloxy) 4 ethyl (S)
764480	SLFN11	-0.53706	0.0362273	57
651851	SLFN11	-0.582071	0.0372868	47
616241	SLFN11	-0.587229	0.0373914	46
628669	SLFN11	-0.585608	0.0381826	46
642287	SLFN11	-0.570979	0.0404801	48
653863	SLFN11	-0.585716	0.0412444	45
642281	SLFN11	-0.581179	0.043818	45
651850	SLFN11	-0.569764	0.0442573	47
671900	SLFN11	-0.518032	0.04527	58
763284	SLFN11	-0.51682	0.0460876	58
676194	SLFN11	-0.514759	0.0475374	58
642284	SLFN11	-0.556198	0.0497365	48
The p-values were adjusted for multiple testing using all 1,291 natural products with variation in median log(GI50) values and all 23,059 transcripts.
