# Supplementary material for: Molecular genomic features associated with in vitro response of the NCI‐60 cancer cell line panel to natural products
Source: Mol Oncol. 2020 Nov 24;15(2):381–406. doi: 10.1002/1878-0261.12849 (PMC7858122; doi:10.1002/1878-0261.12849)
Supplement: Supplementary file 5 — Table S4. Natural compounds associated with EPHX1 polymorphisms Y113H and H139R with P < 0.05 prior to the FDR adjustment. [file MOL2-15-381-s005.xlsx]

## Sheet: Table S4
Table S4. Natural compounds associated with EPHX1 polymorphisms Y113H and H139R with p < 0.05 prior to the FDR adjustment
Gene	Polymorphism	NSC	p-value prior to FDR adjustment	FDR adjusted p	Number of cell lines with variant	Number of cell lines without variant	t-statistic	mean log(GI50) with variant	mean log(GI50) without variant	Variant type	Natural product or compound name
EPHX1	H139R	735204	2.4397e-05	0.0629932	9	46	-4.79972	-5.54431	-5.25337	Missense	5 Hydroxy 7 [3 methoxy 4 (tetrahydro pyran 2 yloxy) phenyl] 4 {3 [3 methoxy 4 (tetrahydro pyran 2 yloxy) phenyl] acryloy l} hepta 2 4 6 trienoic acid ethyl ester
EPHX1	H139R	95382	0.000100826	0.100527	8	49	-4.1969	-6.00167	-4.19348	Missense	1H Pyrano[3 4 :6 7]indolizino[1 2 b]quinoline 3 14(4H 12H) dione 4 (acetyloxy) 4 ethyl (S)
EPHX1	H139R	656605	0.000150084	0.100527	9	49	-4.2069	-5.47039	-5.23983	Missense
EPHX1	H139R	251682	0.00018479	0.100527	9	50	-4.54097	-5.58529	-5.32303	Missense	JACARANONE
EPHX1	H139R	122023	0.000210803	0.100527	9	49	-3.99026	-7.96655	-7.26113	Missense	Valinomycin
EPHX1	H139R	609394	0.000233602	0.100527	8	44	-4.01559	-8	-7.52644	Missense	Homohalichondrin B
EPHX1	H139R	772598	0.000413643	0.152575	9	49	-3.81407	-6.39578	-6.14249	Missense
EPHX1	H139R	774835	0.00103022	0.332504	9	49	-3.49509	-8	-7.74009	Missense
EPHX1	H139R	658118	0.00143458	0.411564	8	49	-3.84542	-5.64645	-5.43421	Missense
EPHX1	H139R	778350	0.00176056	0.454576	9	50	3.3083	-6.73363	-6.98905	Missense
EPHX1	H139R	686554	0.00229193	0.454778	9	50	-3.61823	-6.93693	-6.52838	Missense	9H Quino[4 3 2 de][1 10]phenanthrolin 9 one 2 (2 pyridinyl)
EPHX1	Y113H	723259	0.00231422	0.454778	28	31	3.24862	-5.81214	-6.15543	Missense
EPHX1	H139R	304940	0.00261988	0.454778	9	49	-3.24241	-5.65015	-5.40863	Missense	LINICHLORINA A
EPHX1	H139R	733455	0.00271771	0.454778	9	50	-3.15818	-8	-7.87042	Missense
EPHX1	H139R	234669	0.0029009	0.454778	6	41	-3.17263	-8	-7.88286	Missense	Scillarenin A
EPHX1	H139R	700267	0.00303967	0.454778	9	48	-3.10674	-7.58033	-6.99431	Missense	1 3 Dioxolo[4 5 g]quinolin 8(5H) one 6 (3 fluorophenyl) 6 7 dihydro
EPHX1	H139R	749941	0.0034748	0.454778	9	50	-3.22945	-7.63871	-7.09808	Missense
EPHX1	H139R	647764	0.00349674	0.454778	8	38	-3.23174	-5.55033	-5.34778	Missense
EPHX1	H139R	654663	0.0036347	0.454778	9	50	-3.05505	-8	-7.52	Missense	Auristatin PE
EPHX1	H139R	720909	0.00388857	0.454778	9	50	-3.04485	-7.88889	-7.29202	Missense
EPHX1	H139R	216128	0.00413639	0.454778	9	50	-3.11201	-7.92742	-7.75569	Missense	Cyclopentanecarboxylic acid 2 [(2S 4E 6Z 8R 9S 11R 13S 15S 16S) 7 cyano 8 16 dihydroxy 9 11 13 15 tetramethyl 18 oxooxacyclooctadeca 4 6 dien 2 yl] (1R 2R)
EPHX1	H139R	695032	0.0043426	0.454778	9	50	-2.97086	-6.80369	-6.51524	Missense
EPHX1	H139R	720693	0.00483743	0.454778	9	50	-2.93347	-7.92742	-7.65949	Missense
EPHX1	H139R	609395	0.00491762	0.454778	9	50	-2.9458	-8	-7.72895	Missense	HALICHONDRIN B
EPHX1	H139R	733694	0.00531541	0.454778	9	50	-3.06281	-7.81027	-7.02322	Missense
EPHX1	H139R	380856	0.00591166	0.454778	9	49	-2.89653	-6.41818	-5.79526	Missense	ACRONYCINE 2 NITRO
EPHX1	H139R	679834	0.00608013	0.454778	9	50	-3.23462	-5.50225	-5.23861	Missense	1H Indole 3 3 (2 5 piperazinediyl)bis(5 bromo trans
EPHX1	H139R	267712	0.00612757	0.454778	6	41	-2.90793	-5.48018	-5.30532	Missense	RESIBUFOGENIN METHACRYLATE DERIV
EPHX1	H139R	706992	0.006242	0.454778	9	48	2.99822	-5.27653	-5.68899	Missense
EPHX1	Y113H	695026	0.00624639	0.454778	28	31	2.85484	-5.5101	-5.70848	Missense
EPHX1	H139R	642321	0.00634572	0.454778	8	42	-3.24318	-7.45864	-6.75628	Missense
EPHX1	H139R	401005	0.00653811	0.454778	8	42	-3.3996	-5.20966	-4.73147	Missense	Pleurotin
EPHX1	H139R	706462	0.00675732	0.454778	9	47	-2.81926	-7.96655	-7.66473	Missense
EPHX1	H139R	667642	0.0068334	0.454778	9	50	-2.82431	-7	-6.66836	Missense	ANTINEOPLASTIC D667642
EPHX1	H139R	352330	0.00701185	0.454778	9	50	-3.06122	-7.6025	-7.09759	Missense	Bis(helenalinyl)glutarate
EPHX1	Y113H	647638	0.00702497	0.454778	22	27	2.82094	-5.05966	-5.37295	Missense	Xestin A
EPHX1	Y113H	648789	0.00705169	0.454778	22	28	-2.90832	-7.97263	-7.35362	Missense	ANTINEOPLASTIC 648789
EPHX1	Y113H	683790	0.00728929	0.454778	26	30	2.80647	-5.6939	-5.9912	Missense
EPHX1	H139R	673348	0.0074686	0.454778	9	50	-3.07767	-4.87873	-4.54114	Missense	9 10 Anthracenedione 1 [(oxiranylmethyl)amino]
EPHX1	H139R	679835	0.00756628	0.454778	9	50	-2.95796	-6.65392	-6.4789	Missense
EPHX1	H139R	658838	0.00764219	0.454778	9	50	-2.82899	-6.80797	-6.33659	Missense	1 3 Dioxolo[4 5 g]quinolin 8 one 6 (3 ethoxyphenyl) 5 8 dihydro
EPHX1	H139R	654983	0.00773465	0.454778	8	41	-2.80199	-5.32858	-5.11918	Missense
EPHX1	H139R	280414	0.00792903	0.454778	9	50	-3.14279	-6.38625	-5.86201	Missense	2 Butenoic acid 2 methyl 2 3 3a 4 4a 5 7a 8 9 9a decahydro 4a 8 dimethyl 3 methylene 2 5 9 trioxoazuleno[6 5 b]furan 4 yl ester (3a alpha 4 alpha 4a beta 7a alpha 8 alpha 9a alpha )
EPHX1	H139R	706482	0.0080225	0.454778	8	49	-2.97432	-5.23119	-4.89824	Missense
EPHX1	H139R	752115	0.00806797	0.454778	9	50	-3.20246	-6.38282	-5.7813	Missense
EPHX1	Y113H	682280	0.00810216	0.454778	28	31	2.75541	-7.60458	-7.81364	Missense
EPHX1	Y113H	723260	0.00844676	0.45772	28	31	2.72952	-5.62711	-5.98991	Missense
EPHX1	Y113H	728928	0.00850912	0.45772	28	30	2.7282	-5.5789	-5.9288	Missense
EPHX1	Y113H	713800	0.00874007	0.460548	26	25	2.75908	-6.32748	-6.59014	Missense
EPHX1	H139R	135689	0.00904005	0.466828	6	41	-2.7441	-8	-7.92743	Missense	Bufa 20 22 dienolide 3 16 bis(acetyloxy) 14 hydroxy (3 beta 5 beta 16 beta )
EPHX1	H139R	737512	0.00936736	0.467418	9	50	-2.89634	-5.88377	-5.69849	Missense
EPHX1	H139R	746131	0.00941353	0.467418	9	50	-3.15427	-4.96168	-4.61058	Missense	4 (4 (5 Nitro furan 2 ylmethylene) 3 5 dioxo pyrazolidin 1 yl) benzoic acid ethyl ester
EPHX1	Y113H	695029	0.00961856	0.468204	28	31	2.68318	-5.10184	-5.39863	Missense
EPHX1	H139R	701186	0.00992571	0.468204	9	50	-2.72257	-7.02311	-6.49099	Missense
EPHX1	H139R	733695	0.0102355	0.468204	9	50	-3.02445	-6.21134	-5.72717	Missense
EPHX1	H139R	746845	0.0102811	0.468204	9	50	-2.77348	-7.65863	-7.41	Missense
EPHX1	H139R	778347	0.010336	0.468204	9	50	2.71177	-6.77545	-7.05817	Missense
EPHX1	H139R	778345	0.0111163	0.487243	8	44	2.77178	-6.21647	-6.47091	Missense
EPHX1	H139R	673594	0.0111337	0.487243	9	50	-2.63843	-8	-7.80494	Missense
EPHX1	H139R	751061	0.0115867	0.487802	9	50	-2.93346	-6.37549	-5.8929	Missense
EPHX1	Y113H	630837	0.0121899	0.487802	18	25	2.62504	-4.68733	-5.01341	Missense	Pseudolarolide B
EPHX1	H139R	24819	0.0122921	0.487802	9	50	-2.58938	-7.86053	-7.40153	Missense	Naphtho[2 3 d] 1 3 dioxole 6 carboxylic acid 5 6 7 8 tetrahydro 9 hydroxy 7 (hydroxymethyl) 5 (3 4 5 trimethoxyphenyl) gamma lactone
EPHX1	H139R	690434	0.0123382	0.487802	9	50	2.83654	-5.69506	-5.9712	Missense	Benzo[1 2 b:5 4 b ]dithiophene 4 8 dione 2 (1 acetoxyethyl)
EPHX1	H139R	626158	0.0124869	0.487802	6	41	-3.36294	-5.24329	-4.5824	Missense	Hymenialdisine
EPHX1	H139R	651765	0.0124984	0.487802	8	37	-3.07787	-5.46534	-5.07799	Missense
EPHX1	Y113H	742956	0.012728	0.487802	28	31	2.57789	-6.27007	-6.71112	Missense
EPHX1	H139R	727175	0.0128744	0.487802	9	50	-2.94483	-5.6015	-5.30765	Missense
EPHX1	H139R	657793	0.0129026	0.487802	9	49	-2.97003	-5.0343	-4.57212	Missense
EPHX1	H139R	682452	0.0130478	0.487802	9	48	-2.67293	-6.46775	-6.23994	Missense	Benzo[1 2 b:5 4 b ]dithiophene 4 8 dione 2 5 diacetyl
EPHX1	H139R	645646	0.0133265	0.487802	9	50	-2.56808	-8	-7.81079	Missense	ANTINEOPLASTIC 645646
EPHX1	Y113H	280414	0.0134136	0.487802	28	31	2.56597	-5.75114	-6.11435	Missense	2 Butenoic acid 2 methyl 2 3 3a 4 4a 5 7a 8 9 9a decahydro 4a 8 dimethyl 3 methylene 2 5 9 trioxoazuleno[6 5 b]furan 4 yl ester (3a alpha 4 alpha 4a beta 7a alpha 8 alpha 9a alpha )
EPHX1	Y113H	723257	0.0138675	0.493218	28	31	2.55835	-6.58148	-7.21125	Missense
EPHX1	H139R	775606	0.0139446	0.493218	9	47	-2.57412	-5.73898	-5.58578	Missense
EPHX1	H139R	238187	0.0141582	0.494007	8	48	-2.55129	-7.72909	-7.36804	Missense	Picras 3 ene 2 16 dione 11 20 epoxy 1 11 12 trihydroxy 15 (2 methyl 1 oxobutoxy) (1 beta 11 beta 12 alpha 15 vwr )
EPHX1	H139R	664173	0.0147814	0.505176	9	50	-2.52003	-7.95578	-7.72618	Missense	4 (1H)Quinolinone 2 (3 methoxyphenyl) 6 (dimethylamino)
EPHX1	H139R	649126	0.0150229	0.505176	8	42	-2.68592	-5.4732	-5.22123	Missense
EPHX1	H139R	63010	0.0150653	0.505176	9	50	-2.8488	-5.67224	-5.53075	Missense
EPHX1	Y113H	679834	0.0153431	0.507778	28	31	2.49971	-5.18433	-5.36417	Missense	1H Indole 3 3 (2 5 piperazinediyl)bis(5 bromo trans
EPHX1	H139R	767020	0.0155362	0.507778	8	48	-2.56623	-5.38733	-5.15769	Missense
EPHX1	Y113H	743581	0.0160888	0.519266	28	31	2.49114	-5.64636	-6.00031	Missense
EPHX1	H139R	753175	0.0165512	0.522576	8	48	-2.64117	-5.5613	-5.43547	Missense
EPHX1	H139R	656601	0.0165961	0.522576	9	49	-2.80871	-5.48881	-5.18715	Missense
EPHX1	H139R	667452	0.0173473	0.523749	9	50	-2.52854	-7.10954	-6.60751	Missense
EPHX1	Y113H	747185	0.0173523	0.523749	28	31	2.46689	-5.95454	-6.32919	Missense
EPHX1	H139R	365798	0.0173892	0.523749	6	41	-3.14583	-5.24445	-4.82742	Missense	PICEATANNOL
EPHX1	H139R	740789	0.0174448	0.523749	9	50	-2.65638	-6.70763	-6.38995	Missense
EPHX1	Y113H	304940	0.0185165	0.532145	28	30	2.42804	-5.32547	-5.5587	Missense	LINICHLORINA A
EPHX1	Y113H	700269	0.0186271	0.532145	28	29	-2.42912	-4.97546	-4.72362	Missense	1 3 Dioxolo[4 5 g]quinolin 8(5H) thione 6 (2 fluorophenyl)
EPHX1	Y113H	642319	0.0187953	0.532145	21	28	-2.4917	-7.69859	-7.30151	Missense	ANTINEOPLASTIC 642319
EPHX1	H139R	765860	0.019367	0.532145	9	49	2.52475	-6.24613	-6.47492	Missense
EPHX1	H139R	603076	0.019678	0.532145	8	42	-2.64529	-6.94061	-6.32743	Missense
EPHX1	H139R	734926	0.0197032	0.532145	9	49	-2.6119	-6.82207	-6.54263	Missense
EPHX1	H139R	320951	0.0199048	0.532145	9	49	-2.62287	-7.66628	-7.25366	Missense	BISHELENALINYL MALONATE
EPHX1	H139R	675784	0.0199315	0.532145	9	50	-2.4063	-8	-7.72722	Missense
EPHX1	H139R	135037	0.0199638	0.532145	9	50	-2.60847	-6.2878	-5.93866	Missense	3a beta 6 Epoxy 3aH cyclopentacyclododecene 4 11 dione 2 3 7 8 tetrahydro 2 alpha 5 8 8 12 pentamethyl (+)
EPHX1	Y113H	740265	0.020174	0.532145	28	31	2.39301	-6.14197	-6.44379	Missense
EPHX1	H139R	778346	0.0202183	0.532145	9	50	2.55953	-5.85947	-6.22321	Missense
EPHX1	H139R	626162	0.0202893	0.532145	9	50	-2.61193	-7.25104	-6.79458	Missense	Discorhabdin C TFA
EPHX1	H139R	656608	0.0206069	0.532145	8	39	-2.69998	-5.27171	-5.02681	Missense
EPHX1	Y113H	761064	0.020692	0.532145	28	31	2.37988	-5.27528	-5.46044	Missense
EPHX1	H139R	683559	0.0208445	0.532145	9	49	-2.72592	-5.69695	-5.20395	Missense
EPHX1	H139R	647328	0.0211805	0.532145	8	42	-2.73005	-5.29704	-4.9869	Missense
EPHX1	H139R	673591	0.021403	0.532145	9	49	-2.41159	-7.78855	-7.36602	Missense
EPHX1	Y113H	135073	0.0215945	0.532145	22	28	2.38812	-6.24255	-6.42325	Missense	WITHACNISTIN
EPHX1	H139R	734736	0.0217802	0.532145	9	50	-2.58898	-7.29987	-6.55322	Missense
EPHX1	H139R	654289	0.0218464	0.532145	9	48	-2.61928	-5.36278	-5.15625	Missense
EPHX1	H139R	752114	0.0222332	0.536505	9	50	-2.67946	-6.29519	-5.802	Missense
EPHX1	H139R	752116	0.0233126	0.554929	9	50	-2.60029	-5.93776	-5.36112	Missense
EPHX1	H139R	640174	0.0238747	0.554929	7	39	-2.77988	-6.08282	-5.74329	Missense
EPHX1	H139R	646846	0.0239213	0.554929	8	42	-2.35201	-7.7117	-7.23254	Missense	BENGAMIDE B
EPHX1	H139R	671825	0.0240231	0.554929	9	50	-2.57952	-5.40816	-5.14156	Missense
EPHX1	H139R	737542	0.0240713	0.554929	9	50	-2.56988	-5.84338	-5.57377	Missense
EPHX1	Y113H	700393	0.0247265	0.563656	27	30	-2.31252	-5.76021	-5.26742	Missense
EPHX1	Y113H	648779	0.0248865	0.563656	22	28	-2.32477	-6.50594	-6.18768	Missense
EPHX1	H139R	309909	0.0252032	0.565866	9	49	-2.5583	-6.05589	-5.84385	Missense	NIMBOLIDE
EPHX1	H139R	105132	0.025955	0.574031	9	50	-2.31236	-5.09455	-4.19095	Missense	Deoxycamptothecin
EPHX1	H139R	645210	0.0261312	0.574031	9	50	-2.59472	-6.22672	-5.83556	Missense	1 4 Naphthalenedione 2 chloro 3 [[2 (2 fluorophenyl) 1 oxoethyl]amino]
EPHX1	H139R	695027	0.0262396	0.574031	9	49	-2.52867	-6.3346	-5.86248	Missense
EPHX1	H139R	680735	0.0264561	0.574031	9	50	-2.50176	-7.50273	-7.21647	Missense
EPHX1	H139R	690043	0.0271555	0.580279	9	48	-2.40812	-5.5376	-5.31826	Missense
EPHX1	Y113H	694492	0.0271936	0.580279	28	31	2.27793	-6.49531	-6.74185	Missense
EPHX1	Y113H	730852	0.0282594	0.593517	23	28	2.26995	-5.54024	-5.87609	Missense
EPHX1	H139R	781436	0.0283306	0.593517	9	48	-2.5872	-5.76904	-5.33463	Missense
EPHX1	Y113H	722218	0.0285035	0.593517	27	31	2.25058	-5.98356	-6.24257	Missense	Varacin trifluoroacetate salt
EPHX1	Y113H	354467	0.0287542	0.593947	25	24	-2.31034	-4.17415	-4.02306	Missense	Metoclopramide hydrochloride
EPHX1	Y113H	654663	0.0293281	0.596892	28	31	-2.25554	-7.89286	-7.32258	Missense	Auristatin PE
EPHX1	H139R	658869	0.0295514	0.596892	9	50	-2.25212	-7.7587	-7.29588	Missense
EPHX1	Y113H	642286	0.0296365	0.596892	22	27	-2.2603	-5.94251	-5.51348	Missense
EPHX1	Y113H	722778	0.0299603	0.596892	28	30	2.23299	-5.52132	-5.59389	Missense	BOC varacin
EPHX1	H139R	603077	0.0300547	0.596892	8	42	-2.44963	-6.19258	-5.58208	Missense
EPHX1	H139R	673593	0.0302838	0.596892	9	50	-2.25405	-7.81964	-7.49627	Missense
EPHX1	H139R	729631	0.0308951	0.604265	7	41	-2.37512	-5.58002	-5.37985	Missense
EPHX1	Y113H	648790	0.0311702	0.604265	22	28	-2.26641	-7.89755	-7.5052	Missense	ANTINEOPLASTIC 648790
EPHX1	H139R	267239	0.0316752	0.604265	9	50	-2.53047	-5.18522	-4.92043	Missense	Fastigilin A
EPHX1	H139R	673595	0.0317223	0.604265	9	50	-2.22969	-7.83352	-7.53313	Missense
EPHX1	H139R	642288	0.031828	0.604265	8	41	-2.47144	-5.69604	-5.26069	Missense
EPHX1	Y113H	737512	0.0328468	0.611189	28	31	2.18755	-5.64984	-5.79623	Missense
EPHX1	Y113H	740789	0.0330495	0.611189	28	31	2.1901	-6.30549	-6.55846	Missense
EPHX1	H139R	781433	0.0332573	0.611189	9	50	-2.4444	-6.28415	-5.89327	Missense
EPHX1	H139R	642283	0.0333863	0.611189	8	41	-2.42699	-5.82844	-5.42597	Missense
EPHX1	Y113H	624676	0.0335081	0.611189	23	29	-2.20594	-7.80267	-7.54045	Missense
EPHX1	H139R	713800	0.033613	0.611189	7	44	-2.29845	-6.6261	-6.42921	Missense
EPHX1	H139R	691541	0.0339971	0.61385	9	50	-2.3476	-5.57846	-5.40795	Missense
EPHX1	H139R	628673	0.0346223	0.616775	6	40	-2.30047	-5.892	-5.51844	Missense
EPHX1	Y113H	642315	0.0348952	0.616775	21	28	-2.20838	-7.69274	-7.27101	Missense	ANTINEOPLASTIC 642315
EPHX1	H139R	658439	0.0350556	0.616775	9	50	-2.30603	-2.60447	-1.87022	Missense
EPHX1	H139R	752816	0.0351146	0.616775	9	50	-2.30093	-6.78998	-6.28773	Missense
EPHX1	H139R	682992	0.0362385	0.620713	9	50	-2.15031	-6.79197	-6.56544	Missense	Benzo[1 2 b:4 5 b ] dithiophene 4 8 dione 2 [(3 thienyl)carbonyl]
EPHX1	Y113H	726237	0.0365385	0.620713	24	24	2.15765	-5.03865	-5.20334	Missense
EPHX1	Y113H	642290	0.0365473	0.620713	22	27	-2.16939	-6.39215	-5.963	Missense
EPHX1	Y113H	314035	0.0367651	0.620713	27	31	2.14068	-5.33535	-5.63185	Missense	Bicyclo[7 2 0]undec 4 en 3 one 4 11 11 trimethyl 8 methylene [1R (1R* 4E 9S*)]
EPHX1	Y113H	642288	0.0368326	0.620713	22	27	-2.15953	-5.5023	-5.19282	Missense
EPHX1	H139R	658851	0.0369169	0.620713	9	50	-2.2121	-6.00716	-5.70134	Missense
EPHX1	Y113H	643352	0.037106	0.620713	22	28	-2.18259	-5.41657	-4.98137	Missense
EPHX1	H139R	784256	0.0374118	0.620713	9	50	-2.27897	-5.89644	-5.76237	Missense
EPHX1	H139R	664169	0.0375024	0.620713	9	49	-2.18172	-7.44406	-7.16159	Missense
EPHX1	Y113H	695401	0.0380681	0.624863	27	31	-2.12986	-5.46612	-5.11403	Missense	Rollidecin B
EPHX1	H139R	658850	0.0389057	0.624863	9	50	-2.36081	-5.88541	-5.5831	Missense
EPHX1	Y113H	624678	0.0390483	0.624863	23	29	-2.12152	-7.75432	-7.3866	Missense
EPHX1	H139R	700266	0.0392295	0.624863	9	48	-2.17569	-7.41706	-7.01354	Missense	4(1H) Quinolinone 2 (3 chlorophenyl) 2 3 dihydro 6 (1 pyrrolidinyl)
EPHX1	H139R	751517	0.0395274	0.624863	8	50	-2.28551	-6.48141	-6.02576	Missense
EPHX1	H139R	104956	0.0399824	0.624863	9	50	2.32693	-5.12206	-5.45264	Missense	STYRYLDIHYDROPYRAN
EPHX1	Y113H	733455	0.0401012	0.624863	28	31	2.13359	-7.81061	-7.96206	Missense
EPHX1	H139R	751842	0.0409501	0.624863	9	48	2.21902	-6.43443	-6.7345	Missense
EPHX1	H139R	682278	0.0410187	0.624863	9	50	2.26254	-5.98715	-6.30766	Missense
EPHX1	H139R	668421	0.041138	0.624863	9	49	-2.0986	-8	-7.83612	Missense	4(1H) Quinolinone 6 (1 pyrrolidinyl) 2 [3 (trifluoromethoxy)phenyl]
EPHX1	H139R	603075	0.0413323	0.624863	8	42	-2.26453	-7.49337	-7.06897	Missense
EPHX1	Y113H	700915	0.0417747	0.624863	19	20	-2.13731	-7.74533	-7.05142	Missense
EPHX1	Y113H	682995	0.0419463	0.624863	28	31	2.08115	-4.96153	-5.17517	Missense	5 8 Quinolinedione 2 methyl
EPHX1	Y113H	737514	0.0420002	0.624863	28	31	2.09029	-5.72911	-5.89834	Missense
EPHX1	H139R	649118	0.0420162	0.624863	8	42	-2.18799	-7.08136	-6.67146	Missense
EPHX1	H139R	740265	0.042178	0.624863	9	50	-2.23118	-6.5681	-6.25239	Missense
EPHX1	H139R	671828	0.0424228	0.624863	9	50	-2.196	-6.6045	-6.24503	Missense
EPHX1	Y113H	723262	0.0424867	0.624863	28	31	2.07526	-6.3024	-6.61655	Missense
EPHX1	Y113H	742529	0.043207	0.624863	28	31	2.06868	-6.43097	-6.64208	Missense
EPHX1	Y113H	617668	0.0432217	0.624863	28	31	2.12132	-7.97484	-8	Missense	DOLASTATIN 15
EPHX1	Y113H	694491	0.0432847	0.624863	28	31	2.08233	-5.81283	-6.04281	Missense	Pyrido[2 3 b]acridine 5 12 dione 11 (8 oxo 8H benzo[mn]pyrido[2 3 b]acridin 3 yl)
EPHX1	Y113H	750320	0.0434686	0.624863	28	30	2.06633	-6.1951	-6.44272	Missense
EPHX1	H139R	603074	0.043889	0.624863	8	42	-2.23034	-7.47229	-6.93959	Missense
EPHX1	H139R	690432	0.044163	0.624863	9	50	2.12674	-6.7204	-6.93099	Missense	Benzo[1 2 b:5 4 b ]dithiophene 4 8 dione 2 (1 hydroxyethyl)
EPHX1	H139R	700265	0.0443653	0.624863	9	48	-2.06389	-6.49144	-6.22206	Missense	1 3 Dioxolo[4 5 g]quinolin 8(5H) one 6 7 dihydro 6 (3 methoxyphenyl) (6R)
EPHX1	Y113H	783085	0.0443806	0.624863	27	31	2.05676	-5.13171	-5.30164	Missense
EPHX1	H139R	682996	0.0448232	0.624863	9	50	-2.21988	-5.5369	-5.29925	Missense
EPHX1	H139R	728928	0.0449264	0.624863	9	49	-2.19188	-6.02699	-5.71082	Missense
EPHX1	Y113H	678163	0.045071	0.624863	28	29	2.05428	-5.81633	-5.95618	Missense
EPHX1	Y113H	643407	0.0451745	0.624863	22	28	2.07353	-4.62318	-4.83607	Missense	Halenaquinone
EPHX1	H139R	762360	0.0455453	0.624863	9	50	-2.24204	-5.99733	-5.6767	Missense
EPHX1	Y113H	782360	0.0462815	0.624863	28	31	2.04343	-5.56009	-5.7302	Missense
EPHX1	Y113H	775605	0.046565	0.624863	26	30	2.03901	-4.87286	-4.99448	Missense
EPHX1	Y113H	734923	0.0469179	0.624863	26	28	2.03665	-5.10581	-5.36403	Missense	1 7 bis(3 4 dimethoxyphenyl) 1 6 heptadiene 3 5 dione
EPHX1	H139R	682453	0.0469254	0.624863	9	49	-2.12175	-7.45037	-7.17459	Missense	Benzo[1 2 b:5 4 b ]dithiophene 4 8 dione 2 acetyl
EPHX1	H139R	781434	0.0470741	0.624863	9	50	-2.20652	-6.45177	-6.13053	Missense
EPHX1	Y113H	657277	0.047081	0.624863	28	30	-2.03163	-5.08548	-4.80169	Missense
EPHX1	Y113H	781440	0.0472127	0.624863	28	31	2.02861	-5.60282	-5.79489	Missense
EPHX1	H139R	378736	0.0473598	0.624863	8	44	-2.18605	-7.43671	-7.07057	Missense	From Cephalodiscus gilchristi
EPHX1	H139R	660087	0.0474334	0.624863	9	45	-2.03521	-6.59383	-6.48309	Missense
EPHX1	Y113H	743578	0.0478713	0.625813	28	30	2.03488	-5.91343	-6.18137	Missense
EPHX1	H139R	665529	0.0481928	0.625813	9	48	-2.19705	-6.55761	-6.26328	Missense
EPHX1	H139R	176503	0.0482327	0.625813	6	41	-2.47821	-5.83021	-5.46686	Missense	FASTIGILLIN B
EPHX1	H139R	626645	0.0488439	0.630575	6	41	-2.22302	-5.11914	-4.94133	Missense	Erybraedin A
EPHX1	H139R	752817	0.0493188	0.632346	9	50	-2.20079	-6.94747	-6.19966	Missense
EPHX1	Y113H	626025	0.0494709	0.632346	21	23	-2.03323	-0.253124	0.0769433	Missense
None of the associations presented in the table satisfied FDR adjusted p < 0.05.
Gene, gene name
Polymorphism, EPHX1 polymorphism
NSC, agent NSC number
Number of cell lines with variant, number of NCI-60 cell lines which had that variant according to information from CellMiner
Number of cell lines without variant, number of NCI-60 cell lines which were not reported to have that variant according to data from CellMiner
t-statistic, t-statistic value from the Student’s t-test comparing the mean log(GI50) values in those cell lines that had each variant to those that were not reported to have the variant
mean log(GI50) with variant, average log(GI50) value in NCI-60 cell lines that had the variant
mean log(GI50) without variant, average log(GI50) value in NCI-60 cell lines not reported to have the variant
Natural product or compound name, annotation of the natural compound according to information from NCI Developmental Therapeutics Program chemical data for download web site (https://wiki.nci.nih.gov/display/NCIDTPdata/Chemical+Data), with additional information included for selected compounds.
