# Supplementary material for: Molecular genomic features associated with in vitro response of the NCI‐60 cancer cell line panel to natural products
Source: Mol Oncol. 2020 Nov 24;15(2):381–406. doi: 10.1002/1878-0261.12849 (PMC7858122; doi:10.1002/1878-0261.12849)
Supplement: Supplementary file 6 — Table S5. Significant correlations of expression of the kinase genes EGFR, KDR, FLT3, FLT4, KIT, SRC, PDGFRA, PDGFRB, NTRK1, and NTRK2 with median log(GI50) values of natural products satisfying FDR adjusted P < 0.05. [file MOL2-15-381-s006.xlsx]

## Sheet: Table S5
Table S5. Significant correlations of expression of the kinase genes EGFR, KDR, FLT3, FLT4, KIT, SRC, PDGFRA, PDGFRB, NTRK1, and NTRK2 with median log(GI50) values of natural products satisfying FDR adjusted p < 0.05
NSC	Gene	Spearman r	FDR adjusted p	Sample size	Natural product or compound name
119754	EGFR	0.64065	0.00473313	58	Coptisine hydrochloride
132791	EGFR	0.58859	0.0147058	58	NSC 277286
328416	EGFR	0.532292	0.0389945	57	WITHAFERIN A DIACETATE
341651	EGFR	0.660712	0.0111966	46	Picras 3 ene 2 16 dione 11 20 epoxy 1 11 12 trihydroxy 6 [(3 methyl 1 oxo 2 butenyl)oxy] (6 alpha 11 beta 12 alpha )
342443	EGFR	0.569853	0.0475559	46	beta D Glucopyranose 6 deoxy 2 O (6 deoxy beta D glucopyranosyl) 3 acetate 1 [decahydro 5 methyl 4 [(1 oxo 3 phenyl 2 propenyl)oxy]dispiro[oxirane 2 3 (2 H) benzofuran 2 2 [2H]pyran] 6 carboxylate]
614410	EGFR	0.632345	0.0187569	46
628142	EGFR	0.51738	0.0457002	58
642300	EGFR	0.649388	0.00998269	49
642306	NTRK2	-0.593861	0.0289034	48
646923	EGFR	0.547676	0.0328661	56
648103	EGFR	0.5781	0.0176159	58
652603	EGFR	0.556754	0.0285305	56	Bengazole A
656178	EGFR	0.567592	0.0209117	58	7 Epi 10 deacetylbaccatin III
656242	EGFR	0.626064	0.00814849	56
657277	KDR	-0.52935	0.0407109	57
658850	EGFR	0.547764	0.0288739	58
658867	EGFR	0.540338	0.0323468	58
660649	EGFR	0.604045	0.0115122	57
664139	EGFR	0.541592	0.0317866	58
664908	EGFR	0.535537	0.0371949	57
665802	EGFR	0.614455	0.0227306	47	Seldane
666185	EGFR	0.535446	0.0348962	58
670661	FGFR4	0.575566	0.0304326	51	Pomolic acid
671825	EGFR	0.591494	0.0138477	58
671828	FGFR4	0.556526	0.0252212	58
671828	FGFR3	0.540916	0.0320628	58
674685	EGFR	0.629942	0.00827828	55
676180	EGFR	0.529844	0.0381097	58
676185	EGFR	0.620042	0.00848127	57
676189	EGFR	0.523332	0.0419865	58
678162	FGFR1	0.515163	0.0472507	58
679017	EGFR	0.654784	0.00352105	57
679018	EGFR	0.584773	0.0169027	57
679021	EGFR	0.514411	0.0477561	58
679034	EGFR	0.532525	0.0365217	58	1 8 Naphthyridin 4(1H) one 2 (3 chlorophenyl)
679037	EGFR	0.543679	0.0307813	58	1 8 Naphthyridin 4(1H) one 2 (3 chlorophenyl) 7 methyl
679038	EGFR	0.516637	0.046231	58	1 8 Naphthyridin 4(1H) one 2 (3 chlorophenyl) 5 7 dimethyl
680732	EGFR	0.600849	0.0113518	58
681823	EGFR	0.614303	0.00933079	57	Benzo[1 2 b:4 5 b ]dithiophene 4 8 dione 2 7 dinitro
681824	EGFR	0.608011	0.00975269	58	Benzo[1 2 b:4 5 b ]dithiophene 4 8 dione 2 nitro
683789	EGFR	0.548218	0.0397569	53
686553	EGFR	0.621467	0.00818262	57	9H Quino[4 3 2 de][1 10]phenanthrolin 9 one 2 phenyl
686555	EGFR	0.550032	0.0277726	58	9H Quino[4 3 2 de]phenanthrolin 9 one 2 (2 phenylethylene)
689297	EGFR	0.511828	0.0495983	58	1H Pyrido[4 3 2 mn]thiazolo[4 5 b]acridin 9 one
690040	EGFR	0.607091	0.0144677	54
695395	FLT3	-0.524713	0.0435892	57	Trilobacinone
697747	EGFR	0.578809	0.0216101	55	9H Quino[4 3 2 de][1 10]phenanthrolin 9 one 2 (3 methoxyphenyl)
698244	EGFR	0.551763	0.0270292	58	9H Quino[4 3 2 de][1 10]phenanthrolin 9 one 2 (4 methylphenyl)
700913	EGFR	0.554056	0.0339898	54
700914	EGFR	0.533225	0.0435013	55
701188	EGFR	0.610039	0.00933079	58	1 8 Naphthyridin 4(1H) one 7 methyl 2 (3 methyl 2 thienyl)
701189	EGFR	0.591596	0.013806	58
701192	EGFR	0.542443	0.0313758	58
747428	EGFR	0.592413	0.0159425	56
748213	PDGFRA	-0.532583	0.0413293	56
767581	FGFR1	-0.551758	0.0289118	57
775606	EGFR	0.527387	0.0472969	55
780423	EGFR	-0.550184	0.0277145	58
782489	FGFR1	-0.564252	0.0221156	58
784260	EGFR	0.539213	0.0329591	58
787217	EGFR	0.634689	0.00744173	55
The p-values were adjusted for multiple testing using all 1,291 natural products with variation in median log(GI50) values and all 23,059 transcripts.
