# Supplementary material for: Molecular genomic features associated with in vitro response of the NCI‐60 cancer cell line panel to natural products
Source: Mol Oncol. 2020 Nov 24;15(2):381–406. doi: 10.1002/1878-0261.12849 (PMC7858122; doi:10.1002/1878-0261.12849)
Supplement: Supplementary file 7 — Table S6. Significant correlations of expression of the ABC family transporter genes with median log(GI50) values of natural products satisfying FDR adjusted P < 0.05. [file MOL2-15-381-s007.xlsx]

## Sheet: Table S6
Table S6. Significant correlations of expression of the ABC family transporter genes with median log(GI50) values of natural products satisfying FDR adjusted p < 0.05
NSC	Gene	Spearman r	FDR adjusted p	Sample size	Natural product or compound name
670762	ABCC3	0.704277	0.000380295	58
656242	ABCC3	0.703395	0.000672198	56
682993	ABCC3	0.641469	0.00466314	58	Benzo[1 2 b:4 5 b ]dithiophene 4 8 diol dipropionate
690433	ABCC3	0.636443	0.00522977	58	Benzo[1 2 b:5 4 b ]dithiophene 4 8 dione 2 5 bis(1 hydroxyethyl)
681823	ABCC3	0.632614	0.00635088	57	Benzo[1 2 b:4 5 b ]dithiophene 4 8 dione 2 7 dinitro
682994	ABCA12	0.625464	0.00680629	58	Benzo[1 2 b:4 5 b ]dithiophene 4 8 diol diester with butanoic acid
682453	ABCC3	0.621229	0.00822595	57	Benzo[1 2 b:5 4 b ]dithiophene 4 8 dione 2 acetyl
681824	ABCC3	0.610626	0.00924233	58	Benzo[1 2 b:4 5 b ]dithiophene 4 8 dione 2 nitro
656243	ABCC3	0.609216	0.00951083	58	Benzo[1 2 b:5 4 b ]dithiophene 2 carboxylic acid 4 8 dioxo
784260	ABCB5	-0.601695	0.0112186	58
690043	ABCC3	0.610161	0.0112984	56
751659	ABCF2	-0.596767	0.0124686	58
744034	ABCC4	0.613083	0.0141219	53
290494	ABCB1	0.576599	0.0180341	58	2H 1 11c (Epoxymethano)phenanthro[10 1 bc]pyran picras 3 ene 2 16 dione deriv
651013	ABCB7	-0.574633	0.018654	58	Alkaloid isolated from West African medicinal plant
682994	ABCC3	0.574052	0.0188529	58	Benzo[1 2 b:4 5 b ]dithiophene 4 8 diol diester with butanoic acid
740371	ABCC1	0.573222	0.0190726	58
744036	ABCC4	0.59411	0.0195249	53
628143	ABCC3	0.566955	0.0211797	58
725802	ABCB1	0.562515	0.0227129	58
664170	ABCB5	-0.562388	0.0227306	58
747428	ABCC4	0.567986	0.0238428	56
647762	ABCB7	-0.622484	0.0238527	45
647763	ABCB7	-0.599224	0.0245885	49	Jasplakinolide epoxide C
607173	ABCC3	0.555877	0.0254372	58	B722657K109
718544	ABCC3	0.590953	0.025898	50
740371	ABCC3	0.552777	0.0265798	58
290494	ABCC1	0.551919	0.0269718	58	2H 1 11c (Epoxymethano)phenanthro[10 1 bc]pyran picras 3 ene 2 16 dione deriv
682452	ABCC3	0.559826	0.0272006	56	Benzo[1 2 b:5 4 b ]dithiophene 4 8 dione 2 5 diacetyl
656204	ABCC3	0.559818	0.0272045	56	Discorhabdin G
626155	ABCC3	0.608387	0.0272193	46
690433	ABCA12	0.550351	0.0276716	58	Benzo[1 2 b:5 4 b ]dithiophene 4 8 dione 2 5 bis(1 hydroxyethyl)
678161	ABCB7	-0.550217	0.0277145	58
665164	ABCD1	-0.553652	0.0280287	57
656239	ABCC3	0.553246	0.0282639	57	Benzo[1 2 b:5 4 b ]dithiophene 2 carboxaldehyde 4 8 dioxo
680732	ABCC3	0.545234	0.0300955	58
119754	ABCC3	0.544971	0.0302421	58	Bis[1 3]benzodioxolo[5 6 a:4 5 g]quinolizinium 6 7 dihydro chloride
751840	ABCB7	-0.548504	0.0304942	57
664908	ABCC1	0.548186	0.030643	57
642321	ABCC3	0.584547	0.03081	49
657276	ABCD2	-0.583667	0.0312364	49
751659	ABCF2P1	-0.541867	0.0316901	58
783356	ABCB5	-0.540023	0.0324935	58
682993	ABCA12	0.533161	0.0361368	58	Benzo[1 2 b:4 5 b ]dithiophene 4 8 diol dipropionate
656161	ABCB5	-0.541145	0.036274	56
694073	ABCC3	0.532216	0.0367101	58	Naphtho[2 3 b]thiophene 4 9 dione 2 7 diacetyl
679834	ABCA5	0.532068	0.0368175	58	1H Indole 3 3 (2 5 piperazinediyl)bis(5 bromo trans
682449	ABCD1P2	-0.535476	0.0372594	57	Benzo[1 2 b:4 5 b ]dithiophene 4 8 dione 2 (1 hydroxyethyl)
735064	ABCA3	0.531358	0.0372868	58
632377	ABCC3	0.571669	0.0373524	49
656242	ABCB5	-0.538514	0.0379153	56
626158	ABCC3	0.584658	0.0387461	46	Hymenialdisine
634802	ABCG4	-0.528457	0.0388866	58	Bullatalicin
680732	ABCB5	-0.527056	0.0397147	58
642301	ABCC3	0.569932	0.0411288	48
682278	ABCA6	-0.522536	0.0424785	58
628678	ABCD3	0.526297	0.0425957	57	Furo[3 4 :6 7]naphtho[2 3 d] 1 3 dioxol 6(5aH) one 5 8 8a 9 tetrahydro 5 (4 hydroxy 3 5 dimethoxyphenyl) 9 [(3 hydroxyphenyl)amino]
781435	ABCA5	0.521121	0.0433194	58
695914	ABCC3	0.518122	0.0452274	58	Benzo[1 2 b:4 5 b ]dithiophene 4 8 diol diacetate
682278	ABCC2	-0.518006	0.0452988	58
682451	ABCC3	0.521877	0.0453971	57	Benzo[1 2 b:4 5 b ]dithiophene 4 8 dione 2 7 bis(1 hydroxyethyl)
729895	ABCB5	-0.515705	0.0468489	58
688966	ABCA5	0.538176	0.0489193	52
690041	ABCC3	0.528492	0.0494987	54
The p-values were adjusted for multiple testing using all 1,291 natural products with variation in median log(GI50) values and all 23,059 transcripts.
