# Supplementary material for: Molecular genomic features associated with in vitro response of the NCI‐60 cancer cell line panel to natural products
Source: Mol Oncol. 2020 Nov 24;15(2):381–406. doi: 10.1002/1878-0261.12849 (PMC7858122; doi:10.1002/1878-0261.12849)
Supplement: Supplementary file 8 — Table S7. Significant associations of SNVs listed in OncoKB with response to the natural products. [file MOL2-15-381-s008.xlsx]

## Sheet: Table S7
Table S7. Significant associations of single nucleotide variants listed in OncoKB with response to the natural products
Gene	Variant	OncoKB level	OncoKB oncogenic category	NSC	FDR adjusted p	Number of cell lines with variant	Number of cell lines without variant	t-statistic	mean log(GI50) with variant	mean log(GI50) without variant	Variant type	1000 genomes	Natural product or compound name
BRAF	V600E	1	Oncogenic	682277	6.94295e-10	10	49	-11.045	-7.73134	-6.92163	Missense	0	Isobatzelline A
BRAF	V600E	1	Oncogenic	736380	7.93001e-07	10	47	-7.63307	-5.71613	-5.40537	Missense	0
BRAF	V600E	1	Oncogenic	787217	1.10166e-06	9	47	-7.5458	-6.30632	-5.4962	Missense	0
BRAF	V600E	1	Oncogenic	308606	3.01846e-05	9	41	-6.66748	-7.34064	-6.83558	Missense	0	Cucurbitacin D
BRAF	V600E	1	Oncogenic	682278	0.000270981	10	49	-7.44061	-6.89268	-6.12939	Missense	0	Isobatzelline D
BRAF	V600E	1	Oncogenic	702326	0.000456564	10	48	-6.08077	-6.40069	-5.70597	Missense	0
BRAF	V600E	1	Oncogenic	660649	0.000589291	10	48	-7.1785	-6.68565	-6.1211	Missense	0
BRAF	V600E	1	Oncogenic	775606	0.00285311	9	47	-4.81696	-5.81536	-5.57116	Missense	0
BRAF	V600E	1	Oncogenic	751843	0.00479995	10	47	-5.44247	-7.28302	-6.69428	Missense	0
BRAF	V600E	1	Oncogenic	785395	0.00902307	9	48	-4.76339	-6.73784	-6.60205	Missense	0
BRAF	V600E	1	Oncogenic	657278	0.00909339	10	49	-4.4934	-7.36765	-6.80152	Missense	0	1 3 Dioxolo[4 5 g]quinolin 8(5H) one 6 (2 chlorophenyl)
BRAF	V600E	1	Oncogenic	730104	0.0126732	9	46	-4.51044	-7.01717	-6.2977	Missense	0
BRAF	V600E	1	Oncogenic	782483	0.0220626	10	49	4.01607	-4.8297	-5.19869	Missense	0
BRAF	V600E	1	Oncogenic	746861	0.0233391	10	49	4.00121	-4.8579	-5.51598	Missense	0
BRAF	V600E	1	Oncogenic	665802	0.0236168	9	39	-5.08449	-4.79323	-4.49242	Missense	0	alpha (4 (1 1 dimethylethyl)phenyl) 4 (hydroxydiphenyl methyl) 1 piperidine butanol
BRAF	V600E	1	Oncogenic	703205	0.024016	10	49	-4.16833	-6.40499	-6.1011	Missense	0
BRAF	V600E	1	Oncogenic	784263	0.0247224	10	49	-5.6789	-6.86249	-5.59171	Missense	0
BRAF	V600E	1	Oncogenic	665800	0.0255181	9	38	-4.98617	-4.70908	-4.45796	Missense	0	Diphenylhydramine
BRAF	V600E	1	Oncogenic	700268	0.0278177	10	47	-3.88059	-7.72956	-7.06786	Missense	0	4(1H) Quinolinone 2 3 dihydro 2 (3 methoxyphenyl) 6 (1 pyrrolidinyl)
BRAF	V600E	1	Oncogenic	688966	0.030001	9	44	4.07952	-5.63259	-5.95009	Missense	0
BRAF	V600E	1	Oncogenic	783356	0.0303452	10	49	-5.47619	-6.52073	-5.66492	Missense	0
BRAF	V600E	1	Oncogenic	696232	0.0349714	10	49	-3.90742	-5.59669	-5.35778	Missense	0
BRAF	V600E	1	Oncogenic	700264	0.0361961	10	49	3.79118	-5	-5.09062	Missense	0
BRAF	V600E	1	Oncogenic	746567	0.0388783	10	48	3.74277	-4.80074	-5.34847	Missense	0
BRAF	V600E	1	Oncogenic	676777	0.0389042	10	49	-3.85586	-5.5734	-5.28493	Missense	0	Olean 12 en 28 oic acid 3 beta [3 O ( beta L arabinopyranosyl) 6 methyl beta D glucopyranuronosyloxy] [2 O [[4 O [3 O ( beta D xylopyranosyl) beta D xylopyranosyl] 3 O ( beta D xylopyranosyl)] 6 deoxy D gulopyranosyl] beta L arabinopyranosyl] ester
BRAF	V600E	1	Oncogenic	339665	0.040814	8	39	4.30537	-4.95805	-5.3188	Missense	0	3 Azeridinylwithaferin A
BRAF	V600E	1	Oncogenic	782488	0.0417226	10	49	3.70792	-4.98391	-5.4276	Missense	0
BRAF	V600E	1	Oncogenic	702327	0.0423998	10	49	-3.98635	-5.66065	-5.28036	Missense	0	Benzene 1 4 diol 2 [19 (hydroxymethyl) 3 7 11 15 23 27 31 heptamethyl 2 6 10 14 18 22 26 30 dotriacontaoctaenyl] (2E 6E 10E 14Z 18Z 22E 26E)
BRAF	V600E	1	Oncogenic	784260	0.04559	10	49	-5.00497	-6.59363	-5.2918	Missense	0
BRAF	V600E	1	Oncogenic	625488	0.0470615	7	38	-3.71274	-3.41075	-2.86816	Missense	0
FANCA	S1088F		Likely Oncogenic	363980	0.00356979	5	47	-5.04628	-7.73871	-6.69903	Missense	0.03	B712496K594
FANCA	S1088F		Likely Oncogenic	735929	0.0132937	6	51	4.90939	-4.81044	-5.11192	Missense	0.03
FANCA	S1088F		Likely Oncogenic	609394	0.0256779	5	47	-3.97133	-8	-7.55666	Missense	0.03	Homohalichondrin B
FANCA	S1088F		Likely Oncogenic	600219	0.0276189	4	42	-3.97057	-8	-7.45047	Missense	0.03
FANCA	S1088F		Likely Oncogenic	670663	0.0340063	4	46	-3.81831	-5.24366	-4.91426	Missense	0.03
FANCA	S1088F		Likely Oncogenic	626158	0.0458488	4	43	4.16289	-4.27827	-4.70291	Missense	0.03	Hymenialdisine
FANCA	S1088F		Likely Oncogenic	607173	0.0458569	6	53	3.95809	-4.41519	-4.80397	Missense	0.03	Hymenialdisine
KDR	C482R		Likely Oncogenic	745943	3.66518e-05	3	56	-6.77079	-7.00329	-6.36859	Missense	0.01
KDR	C482R		Likely Oncogenic	682995	8.90272e-05	3	56	5.99999	-4.75746	-5.09073	Missense	0.01	5 8 Quinolinedione 2 methyl
KDR	C482R		Likely Oncogenic	716443	0.000235155	3	54	-5.72752	-8	-7.46391	Missense	0.01
KDR	C482R		Likely Oncogenic	700266	0.000242794	3	54	-5.71824	-7.69897	-7.04271	Missense	0.01	4(1H) Quinolinone 2 (3 chlorophenyl) 2 3 dihydro 6 (1 pyrrolidinyl)
KDR	C482R		Likely Oncogenic	720876	0.00100422	3	55	6.07813	-4.91509	-5.26741	Missense	0.01
KDR	C482R		Likely Oncogenic	613729	0.00101339	3	56	-5.19376	-8	-7.26265	Missense	0.01	COMBRETASTATIN A 4
KDR	C482R		Likely Oncogenic	767452	0.00129886	3	54	5.11505	-4.4613	-5.51823	Missense	0.01
KDR	C482R		Likely Oncogenic	778346	0.00204316	3	56	4.91635	-5.80466	-6.18717	Missense	0.01
KDR	C482R		Likely Oncogenic	720712	0.00270967	3	54	6.24679	-4.66187	-4.98696	Missense	0.01
KDR	C482R		Likely Oncogenic	695799	0.00323264	3	54	-4.7668	-8	-6.9654	Missense	0.01	7H Dibenzo[a c]cyclohepten 5(6H) one 9 10 11 trimethoxy 3 (methylthio)
KDR	C482R		Likely Oncogenic	730084	0.00366022	3	53	-5.19456	-7.9413	-7.29695	Missense	0.01
KDR	C482R		Likely Oncogenic	609397	0.00366022	3	56	-4.6899	-6.40782	-5.99924	Missense	0.01	B817373K328
KDR	C482R		Likely Oncogenic	676774	0.00476524	3	56	4.63003	-5.15117	-5.34714	Missense	0.01	Olean 12 en 28 oic acid 3 beta [2 O ( beta D glucopyranosyl) beta D glucopyranosyloxy] [2 O [4 O [3 O ( beta L arabinopyranosyl) beta D xylopyranosyl] 6 deoxy beta D gulopyranosyl] beta L arabinopyranosyl] ester
KDR	C482R		Likely Oncogenic	700089	0.0049506	3	55	-4.59664	-8	-7.49448	Missense	0.01	Diazonamide A
KDR	C482R		Likely Oncogenic	700265	0.00601876	3	54	-4.52223	-6.70409	-6.24017	Missense	0.01	1 3 Dioxolo[4 5 g]quinolin 8(5H) one 6 7 dihydro 6 (3 methoxyphenyl) (6R)
KDR	C482R		Likely Oncogenic	667446	0.00884998	3	56	-4.38234	-7.88261	-7.01764	Missense	0.01
KDR	C482R		Likely Oncogenic	729897	0.0101565	3	56	4.42802	-5.10366	-5.70123	Missense	0.01
KDR	C482R		Likely Oncogenic	661757	0.012201	3	53	5.41482	-5.81953	-6.24537	Missense	0.01
KDR	C482R		Likely Oncogenic	700268	0.0128001	3	54	-4.2314	-7.78226	-7.15071	Missense	0.01	4(1H) Quinolinone 2 3 dihydro 2 (3 methoxyphenyl) 6 (1 pyrrolidinyl)
KDR	C482R		Likely Oncogenic	700914	0.0137211	3	53	-4.22625	-7.36792	-6.73934	Missense	0.01
KDR	C482R		Likely Oncogenic	742128	0.0145687	3	56	-5.30836	-6.35821	-6.02659	Missense	0.01
KDR	C482R		Likely Oncogenic	735968	0.0155038	3	56	-4.96496	-7.52696	-7.156	Missense	0.01
KDR	C482R		Likely Oncogenic	701186	0.0171141	3	56	-4.09194	-7.10625	-6.54355	Missense	0.01
KDR	C482R		Likely Oncogenic	700267	0.0232069	3	54	-3.96965	-7.66667	-7.05462	Missense	0.01	1 3 Dioxolo[4 5 g]quinolin 8(5H) one 6 (3 fluorophenyl) 6 7 dihydro
KDR	C482R		Likely Oncogenic	746563	0.0244336	3	55	3.94041	-4.79173	-5.1827	Missense	0.01
KDR	C482R		Likely Oncogenic	706464	0.0247971	3	52	3.96001	-4	-4.30077	Missense	0.01	1 8 Naphthyridin 4(1H) one 2 (benzo[b]thiophen 2 yl) 7 methyl
KDR	C482R		Likely Oncogenic	714899	0.0270114	3	52	-5.54429	-6.07892	-5.69327	Missense	0.01
KDR	C482R		Likely Oncogenic	731410	0.0271973	3	53	3.90374	-5	-5.1673	Missense	0.01
KDR	C482R		Likely Oncogenic	772597	0.0276189	3	55	5.27872	-5.4238	-5.87893	Missense	0.01
KDR	C482R		Likely Oncogenic	9170	0.0322098	3	56	-3.8012	-7.45892	-6.11656	Missense	0.01	N Desacetylthiocolchicine
KDR	C482R		Likely Oncogenic	676194	0.0325876	3	56	-3.79869	-8	-7.75472	Missense	0.01
KDR	C482R		Likely Oncogenic	787220	0.0327097	3	53	-4.06601	-5.44877	-5.30621	Missense	0.01
KDR	C482R		Likely Oncogenic	660653	0.0401571	3	53	4.18771	-5.68653	-5.85773	Missense	0.01
KDR	C482R		Likely Oncogenic	667451	0.046339	3	56	-3.73345	-7.28283	-6.67758	Missense	0.01
KDR	C482R		Likely Oncogenic	664139	0.0481664	3	56	-5.14036	-7.84096	-6.63797	Missense	0.01
KDR	C482R		Likely Oncogenic	676772	0.0484188	3	56	3.9281	-4.8525	-5.04074	Missense	0.01	Olean 12 en 28 oic acid 3 beta [2 O ( beta D glucopyranosyl) beta D glucopyranosyloxy] [2 O [4 O ( beta D xylopyranosyl) 6 deoxy beta D gulopyranosyl] beta L arbinopyranosyl] ester
KIT	M541L		Likely Oncogenic	667451	0.0122566	10	49	-4.22038	-7.33837	-6.57978	Missense	0.06
KIT	M541L		Likely Oncogenic	646846	0.0180372	9	41	-4.12603	-7.91157	-7.17698	Missense	0.06	BENGAMIDE B
KIT	M541L		Likely Oncogenic	21075	0.0238392	10	48	-3.98551	-5.91176	-3.90267	Missense	0.06	Pilocereine
KIT	M541L		Likely Oncogenic	676181	0.0263936	10	49	-3.90708	-7.93979	-7.36806	Missense	0.06
KIT	M541L		Likely Oncogenic	9170	0.0329589	10	49	-3.80938	-7.45864	-5.92485	Missense	0.06	N Desacetylthiocolchicine
KIT	M541L		Likely Oncogenic	658870	0.0357879	10	49	-3.76795	-6.99375	-6.39032	Missense	0.06	1 8 Naphthyridin 4(1H) one 2 phenyl
KIT	M541L		Likely Oncogenic	113238	0.0364036	8	36	-4.23068	-5.32461	-4.9457	Missense	0.06
KIT	M541L		Likely Oncogenic	774837	0.0409707	10	48	3.70995	-5.94831	-6.19647	Missense	0.06
KIT	M541L		Likely Oncogenic	658869	0.0416888	10	49	-3.68871	-7.91249	-7.25505	Missense	0.06
KIT	M541L		Likely Oncogenic	676184	0.0470615	10	49	-3.68305	-6.29624	-5.93352	Missense	0.06
KNSTRN	A40E		Likely Oncogenic	106969	0.0107635	7	52	4.30781	2.01149	-0.355048	Missense	0.06	CENTAUREIDIN
KNSTRN	A40E		Likely Oncogenic	733694	0.0232326	7	52	5.7841	-5.51903	-7.36193	Missense	0.06
KNSTRN	A40E		Likely Oncogenic	744036	0.0234182	6	48	4.34989	-4.78945	-5.05427	Missense	0.06
KNSTRN	A40E		Likely Oncogenic	719983	0.0254363	7	49	4.12608	-4.8423	-5.04647	Missense	0.06
MET	T992I		Likely Oncogenic	745943	1.27191e-06	3	56	-7.58138	-7.04756	-6.36621	Missense	0.01
MET	T992I		Likely Oncogenic	781435	1.93685e-05	3	56	-6.79861	-6.69011	-6.15199	Missense	0.01
MET	T992I		Likely Oncogenic	644945	6.71827e-05	3	56	-7.56845	-7.30694	-6.54551	Missense	0.01	Furo[3 4 :6 7]naphtho[2 3 d] 1 3 dioxol 6 one 5 5a 6 8 8a 9 hexahydro 5 (4 hydroxy 3 5 dimethoxyphenyl) 9 [2 (dimethylamino)ethoxy] stereoisomer hydrochloride
MET	T992I		Likely Oncogenic	673596	6.8846e-05	3	56	-6.11139	-8	-7.6422	Missense	0.01	7-Ethyl-10-hydroxycamptothecin
MET	T992I		Likely Oncogenic	671901	0.000252872	3	56	-5.66844	-8	-7.42826	Missense	0.01
MET	T992I		Likely Oncogenic	661757	0.000272552	3	53	6.0069	-5.82862	-6.24486	Missense	0.01
MET	T992I		Likely Oncogenic	628676	0.000690091	3	54	-5.34273	-6.47585	-6.06758	Missense	0.01	Furo[3 4 :6 7]naphtho[2 3 d] 1 3 dioxol 6(5aH) one 9 [(4 aminophenyl)amino] 5 8 8a 9 tetrahydro 5 (4 hydroxy 3 5 dimethoxyphenyl) dihydrochloride
MET	T992I		Likely Oncogenic	781437	0.000766772	3	56	-7.01662	-6.59449	-5.93074	Missense	0.01
MET	T992I		Likely Oncogenic	781436	0.00122037	3	54	-5.28033	-5.68855	-5.38737	Missense	0.01
MET	T992I		Likely Oncogenic	767452	0.00129886	3	54	5.11505	-4.4613	-5.51823	Missense	0.01
MET	T992I		Likely Oncogenic	650893	0.00164788	3	56	-5.21396	-6.612	-6.05535	Missense	0.01	Halomonoterpene
MET	T992I		Likely Oncogenic	673591	0.00182989	3	55	-4.98406	-8	-7.40058	Missense	0.01
MET	T992I		Likely Oncogenic	656206	0.0022355	3	54	5.04834	-4.76843	-5.03282	Missense	0.01	Discorhabdin I
MET	T992I		Likely Oncogenic	734739	0.00235384	3	48	6.00661	-5.33425	-5.60899	Missense	0.01
MET	T992I		Likely Oncogenic	673593	0.00309435	3	56	-4.77424	-8	-7.52126	Missense	0.01
MET	T992I		Likely Oncogenic	781434	0.00328253	3	56	-6.91151	-6.69034	-6.15217	Missense	0.01
MET	T992I		Likely Oncogenic	673595	0.0041986	3	56	-4.65076	-8	-7.55639	Missense	0.01
MET	T992I		Likely Oncogenic	645645	0.00834782	3	56	-4.38809	-8	-7.50037	Missense	0.01	ANTINEOPLASTIC 645645
MET	T992I		Likely Oncogenic	106969	0.0139324	3	56	4.179	1.96848	-0.183706	Missense	0.01	CENTAUREIDIN
MET	T992I		Likely Oncogenic	737514	0.0148903	3	56	-4.18218	-5.99688	-5.80845	Missense	0.01
MET	T992I		Likely Oncogenic	9170	0.0149397	3	56	-4.15547	-7.62322	-6.10776	Missense	0.01	N Desacetylthiocolchicine
MET	T992I		Likely Oncogenic	672552	0.0170436	3	56	-4.09729	-8	-7.78985	Missense	0.01
MET	T992I		Likely Oncogenic	671900	0.0215528	3	56	-4.00099	-8	-7.74883	Missense	0.01
MET	T992I		Likely Oncogenic	651855	0.02275	3	45	-4.92014	-7.58158	-7.08965	Missense	0.01
MET	T992I		Likely Oncogenic	606174	0.0276189	3	56	-3.87798	-8	-7.75573	Missense	0.01	10 11 Methylenedioxy 20(RS) camptothecin
MET	T992I		Likely Oncogenic	682452	0.0354068	3	54	-4.71516	-6.57528	-6.25928	Missense	0.01	Benzo[1 2 b:5 4 b ]dithiophene 4 8 dione 2 5 diacetyl
MET	T992I		Likely Oncogenic	642322	0.0374	3	47	-4.75006	-5.90056	-5.44503	Missense	0.01
MET	T992I		Likely Oncogenic	682278	0.0439171	3	56	5.33032	-5.81464	-6.28256	Missense	0.01	Izobatzelline D
MET	T992I		Likely Oncogenic	772361	0.0464155	3	55	4.98764	-5.54755	-5.88337	Missense	0.01
MET	T992I		Likely Oncogenic	720943	0.0475274	3	47	5.24749	-4.85294	-5.16092	Missense	0.01
XRCC2	R188H		Likely Oncogenic	702326	0.00296805	5	53	-6.10635	-6.42792	-5.76894	Missense	0.04
XRCC2	R188H		Likely Oncogenic	405647	0.00452429	5	54	5.70396	-3.86586	-4.00926	Missense	0.04	6 Methylesculetin
XRCC2	R188H		Likely Oncogenic	9170	0.0053575	5	54	-4.5449	-7.74895	-6.03999	Missense	0.04	N Desacetylthiocolchicine
XRCC2	R188H		Likely Oncogenic	729631	0.00683515	4	44	-4.57845	-5.63533	-5.38847	Missense	0.04
XRCC2	R188H		Likely Oncogenic	106909	0.00812749	5	53	4.41475	2.15712	0.0784383	Missense	0.04	Estra 1 3 5[10] trien 17 one 3 [[4 6 bis(1 aziridinyl) s triazin 2 yl]oxy]
XRCC2	R188H		Likely Oncogenic	742127	0.00982276	5	54	-4.33618	-8	-7.80639	Missense	0.04
XRCC2	R188H		Likely Oncogenic	746620	0.0103258	5	54	4.32811	-5.96347	-6.53136	Missense	0.04
XRCC2	R188H		Likely Oncogenic	106969	0.0103946	5	54	4.30248	2.02869	-0.268991	Missense	0.04	CENTAUREIDIN
XRCC2	R188H		Likely Oncogenic	339555	0.012453	5	54	4.21473	-4.96928	-5.06859	Missense	0.04	Bryostatin 1
XRCC2	R188H		Likely Oncogenic	722903	0.0222114	5	54	-4.99787	-7.84437	-7.15583	Missense	0.04
XRCC2	R188H		Likely Oncogenic	607173	0.0241893	5	54	4.90532	-4.29637	-4.80777	Missense	0.04	Hymenialdisine
XRCC2	R188H		Likely Oncogenic	21075	0.0254004	5	53	-3.91989	-5.94917	-4.08868	Missense	0.04	Pilocereine
XRCC2	R188H		Likely Oncogenic	651774	0.0254542	4	41	4.78653	-4.21125	-4.84877	Missense	0.04
XRCC2	R188H		Likely Oncogenic	609394	0.0256779	5	47	-3.97133	-8	-7.55666	Missense	0.04	Homohalichondrin B
XRCC2	R188H		Likely Oncogenic	695031	0.0276189	5	54	-4.79522	-7.74895	-7.03223	Missense	0.04
XRCC2	R188H		Likely Oncogenic	613012	0.0287147	5	54	-3.86748	-8	-7.71897	Missense	0.04	D gulo Non 6 enonamide 6 7 8 9 tetradeoxy N [hexahydro 2 oxo 6 [(1 oxotetradecyl)oxy] 1H azepin 3 yl] 8 methyl 2 O methyl [1(3S 6S) 6E]
XRCC2	R188H		Likely Oncogenic	339875	0.0453212	5	42	3.73553	-4.37565	-4.72364	Missense	0.04	PHORBOL DIACETYL 12 OCTADIENOYL 4 DEOXY
XRCC2	R188H		Likely Oncogenic	24819	0.0474713	5	54	-3.64486	-8	-7.42261	Missense	0.04	Furo[3 4 :6 7]naphtho[2 3 d] 1 3 dioxol 6(5aH) one 5 8 8a 9 tetrahydro 10 hydroxy 5 (3 4 5 trimethoxyphenyl) [5R (5 alpha 5a beta 8a alpha )]
XRCC2	R188H		Likely Oncogenic	172924	0.048635	5	54	3.62866	-3.97889	-4.74926	Missense	0.04	BRUSATOL
PIK3CA	H1047R		Oncogenic	734737	1.77524e-05	3	53	7.10553	-4.68998	-6.24607	Missense	0
PIK3CA	H1047R		Oncogenic	740832	2.42137e-05	3	56	-8.75329	-7.84096	-6.40747	Missense	0
PIK3CA	H1047R		Oncogenic	603071	2.6637e-05	3	56	-6.44249	-8	-7.46759	Missense	0	1H Pyrano[3 4 :6 7]indolizino[1 2 b]quinoline 3 14(4H 12H) dione 10 amino 4 ethyl 4 hydroxy (S)
PIK3CA	H1047R		Oncogenic	673596	6.8846e-05	3	56	-6.11139	-8	-7.6422	Missense	0	7-Ethyl-10-hydroxycamptothecin
PIK3CA	H1047R		Oncogenic	369395	0.000132559	3	56	-5.89664	-8	-7.46833	Missense	0	Camptothecin 10 amino
PIK3CA	H1047R		Oncogenic	671901	0.000252872	3	56	-5.66844	-8	-7.42826	Missense	0
PIK3CA	H1047R		Oncogenic	765860	0.00255053	3	55	7.07332	-5.99098	-6.46388	Missense	0
PIK3CA	H1047R		Oncogenic	339555	0.00320501	3	56	4.75341	-4.96125	-5.06547	Missense	0	Bryostatin 1
PIK3CA	H1047R		Oncogenic	744015	0.0032257	3	55	-4.76159	-8	-7.63662	Missense	0
PIK3CA	H1047R		Oncogenic	645645	0.00834782	3	56	-4.38809	-8	-7.50037	Missense	0	ANTINEOPLASTIC 645645
PIK3CA	H1047R		Oncogenic	730083	0.0164233	3	55	5.09884	-6.46801	-6.99004	Missense	0
PIK3CA	H1047R		Oncogenic	679036	0.0182336	3	56	-4.18758	-7.42661	-6.73216	Missense	0	1 8 Naphthyridin 4(1H) one 2 (3 chlorophenyl) 6 methyl
PIK3CA	H1047R		Oncogenic	671900	0.0215528	3	56	-4.00099	-8	-7.74883	Missense	0
PIK3CA	H1047R		Oncogenic	107124	0.0218053	3	56	-4.83138	-7.9413	-7.45009	Missense	0	HYDROXYCAMPTOTHECIN
PIK3CA	H1047R		Oncogenic	700270	0.0224675	3	54	-4.01172	-5.20431	-4.92031	Missense	0	1 3 Dioxolo[4 5 g]quinolin 8(5H) thione 6 [3 (dimethylamino)phenyl]
PIK3CA	H1047R		Oncogenic	664140	0.0252564	3	56	-3.92751	-8	-7.45578	Missense	0
PIK3CA	H1047R		Oncogenic	744346	0.0262409	3	55	4.84968	-5.46581	-5.7581	Missense	0
PIK3CA	H1047R		Oncogenic	671899	0.0270101	3	56	-4.24398	-7.9413	-7.43883	Missense	0
PIK3CA	H1047R		Oncogenic	774837	0.0273443	3	55	5.35117	-5.81184	-6.17233	Missense	0
PIK3CA	H1047R		Oncogenic	606174	0.0276189	3	56	-3.87798	-8	-7.75573	Missense	0	10 11 Methylenedioxy 20(RS) camptothecin
PIK3CA	H1047R		Oncogenic	676185	0.0315395	3	55	-3.94965	-6.33654	-5.87469	Missense	0
PIK3CA	H1047R		Oncogenic	700264	0.0384348	3	56	3.72701	-5	-5.07929	Missense	0
Listed are SNVs with an assigned OncoKB level or classified as oncogenic or likely oncogenic in OncoKB which were significantly associated with differences in the NCI-60 cell line response to 1,291 natural products, satisfying FDR adjusted p < 0.05.
The p-values were adjusted for multiple testing using all 1,291 natural products with variation in median log(GI50) values and 220 individual protein-changing SNVs from 107 genes listed in OncoKB.
Gene, gene name
Variant, sequence variant
OncoKB level, highest level of evidence for the variant across tissues according to the OncoKB annotation
OncoKB oncogenic catetory, OncoKB classification as oncogenic or likely oncogenic
NSC, agent NSC number
FDR adjusted p, p-value (adjusted for multiple testing) from the Student’s t-test comparing the mean log(GI50) values in those cell lines that had each variant to those that were not reported to have the variant
Number of cell lines with variant, number of NCI-60 cell lines which had that variant according to information from CellMiner
Number of cell lines without variant, number of NCI-60 cell lines which were not reported to have that variant according to data from CellMiner
t-statistic, t-statistic value from the Student’s t-test comparing the mean log(GI50) values in those cell lines that had each variant to those that were not reported to have the variant
mean log(GI50) with variant, average log(GI50) value in NCI-60 cell lines that had the variant
mean log(GI50) without variant, average log(GI50) value in NCI-60 cell lines not reported to have the variant
Variant type, functional effect of the variant as reported by OncoKB
1000 Genomes, frequency of the variant in the 1000 Genomes dataset, according to CellMiner;
Agent name, annotation of the natural product or compound according to information from NCI Developmental Therapeutics Program chemical data for download web site (https://wiki.nci.nih.gov/display/NCIDTPdata/Chemical+Data), with additional information included for selected compounds.
