# Supplementary material for: Molecular genomic features associated with in vitro response of the NCI‐60 cancer cell line panel to natural products
Source: Mol Oncol. 2020 Nov 24;15(2):381–406. doi: 10.1002/1878-0261.12849 (PMC7858122; doi:10.1002/1878-0261.12849)
Supplement: Supplementary file 9 — Table S8. Additional protein‐changing SNVs in OncoKB genes which were significantly associated with differences in the NCI‐60 cell line response to the natural products. [file MOL2-15-381-s009.xlsx]

## Sheet: Table S8
Table S8. Additional protein-changing SNVs in OncoKB genes which were significantly associated with differences in the NCI-60 cell line response to the natural products
Gene	Variant	NSC	FDR adjusted p	Number of cell lines with variant	Number of cell lines without variant	t-statistic	mean log(GI50) with variant	mean log(GI50) without variant	Variant type	1000 genomes	Natural product or compound name
ALK	K1491R	787220	0.00955061	11	45	-4.43022	-5.46708	-5.27639	Missense	0.4
ALK	K1491R	775606	0.0368026	10	46	-3.76398	-5.78015	-5.5735	Missense	0.4
ALK	T680I	767452	3.2248e-10	3	54	-10.2578	-7.39794	-5.35508	Missense	0.01
ALK	T680I	661757	9.46801e-09	3	53	-9.07923	-6.77005	-6.19157	Missense	0.01
ALK	T680I	624677	7.08995e-07	4	48	7.94356	-5.67162	-6.71838	Missense	0.01
ALK	T680I	664171	6.83226e-06	4	54	-6.94474	-8	-7.04971	Missense	0.01	4(1H) Quinolinone 6 (1 pyrrolidinyl) 2 (3 methoxyphenyl)
ALK	T680I	669361	5.78239e-05	4	54	6.21205	-4.48598	-5.69557	Missense	0.01
ALK	T680I	113238	0.000430013	4	40	-6.55227	-5.4142	-4.97463	Missense	0.01
ALK	T680I	24817	0.000460355	4	55	-5.44326	-7.51893	-4.5538	Missense	0.01	Furo[3 4 :6 7]naphtho[2 3 d] 1 3 dioxol 6(5aH) one 5 8 8a 9 tetrahydro 10 hydroxy 5 (4 hydroxy 3 5 dimethoxyphenyl) [5R (5 alpha 5a beta 8a alpha )]
ALK	T680I	642299	0.00068191	4	46	-6.0434	-5.84876	-5.53113	Missense	0.01
ALK	T680I	724381	0.000708344	4	53	-5.35139	-7.69897	-6.71871	Missense	0.01
ALK	T680I	624676	0.00101339	4	48	-5.29479	-8	-7.6278	Missense	0.01
ALK	T680I	18894	0.00217457	4	55	-4.91263	-2.95078	-1.44243	Missense	0.01	delta Valerolactam
ALK	T680I	695799	0.00319264	4	53	-4.78535	-8	-6.94588	Missense	0.01	7H Dibenzo[a c]cyclohepten 5(6H) one 9 10 11 trimethoxy 3 (methylthio)
ALK	T680I	628144	0.00365474	4	53	-4.75236	-5.46628	-5.07213	Missense	0.01
ALK	T680I	339555	0.00412949	4	55	4.66507	-4.96347	-5.0672	Missense	0.01	Bryostatin 1
ALK	T680I	683787	0.00665409	4	54	-4.47678	-6.7872	-6.46123	Missense	0.01	9H Quino[4 3 2 de][1 10]phenanthrolin 9 one 2 methyl
ALK	T680I	658869	0.00708224	4	55	-4.46496	-8	-7.32041	Missense	0.01
ALK	T680I	645645	0.00831238	4	55	-4.40139	-8	-7.49129	Missense	0.01	ANTINEOPLASTIC 645645
ALK	T680I	782483	0.00970909	4	55	4.31689	-4.80028	-5.16058	Missense	0.01
ALK	T680I	106969	0.0100953	4	55	4.30416	2.04374	-0.22831	Missense	0.01	CENTAUREIDIN
ALK	T680I	106909	0.0109111	4	54	4.29215	2.09691	0.121392	Missense	0.01	Estra 1 3 5[10] trien 17 one 3 [[4 6 bis(1 aziridinyl) s triazin 2 yl]oxy]
ALK	T680I	667446	0.0112891	4	55	-4.28986	-7.88072	-7.00205	Missense	0.01
ALK	T680I	21075	0.0148783	4	54	-4.15745	-5.9982	-4.1195	Missense	0.01	Pilocereine
ALK	T680I	172924	0.0189873	4	55	4.07616	-3.84098	-4.74529	Missense	0.01	BRUSATOL
ALK	T680I	677557	0.020787	4	55	-4.01525	-7.05952	-6.77687	Missense	0.01
ALK	T680I	91994	0.0218053	4	43	4.2528	-3.71565	-3.85864	Missense	0.01	Aspidospermidine 3 carboxylic acid 4 (acetyloxy) 6 7 didehydro 3 hydroxy 16 methoxy 1 methyl methyl ester (2 beta 3 beta 4 beta 5 alpha 12 beta 19 alpha )
ALK	T680I	662476	0.0249353	4	55	-4.06358	-7.91195	-7.46309	Missense	0.01
ALK	T680I	664140	0.0250957	4	55	-3.93691	-8	-7.44588	Missense	0.01
ALK	T680I	609394	0.0259636	4	48	-3.95811	-8	-7.5659	Missense	0.01	Homohalichondrin B
ALK	T680I	657278	0.0266815	4	55	-4.08723	-7.30016	-6.86819	Missense	0.01	1 3 Dioxolo[4 5 g]quinolin 8(5H) one 6 (2 chlorophenyl)
ALK	T680I	701186	0.0273443	4	55	-4.06413	-7.17583	-6.52825	Missense	0.01
ALK	T680I	648771	0.0278504	4	45	-3.93969	-8	-7.56935	Missense	0.01	ANTINEOPLASTIC 648771
ALK	T680I	746861	0.0288931	4	55	3.861	-4.83942	-5.44553	Missense	0.01
ALK	T680I	705436	0.0292907	4	54	4.03695	-4.58787	-4.80088	Missense	0.01
ALK	T680I	746567	0.0326453	4	54	3.79444	-4.78724	-5.28861	Missense	0.01
ALK	T680I	700264	0.0383155	4	55	3.73498	-5	-5.08073	Missense	0.01
ANKRD11	A2023P	781435	7.33299e-06	3	56	-6.89395	-6.68228	-6.15241	Missense	0.05
ANKRD11	A2023P	751195	1.01765e-05	3	56	-8.9	-6.16452	-5.50624	Missense	0.05
ANKRD11	A2023P	753174	2.6637e-05	3	53	-6.46395	-5.65959	-5.50193	Missense	0.05
ANKRD11	A2023P	673596	6.8846e-05	3	56	-6.11139	-8	-7.6422	Missense	0.05	7-Ethyl-10-hydroxycamptothecin
ANKRD11	A2023P	695407	6.97646e-05	3	56	6.13513	-5.01944	-5.28355	Missense	0.05	Mucocin
ANKRD11	A2023P	785389	0.000138856	3	56	-8.3534	-7.89966	-6.42513	Missense	0.05
ANKRD11	A2023P	720876	0.000167595	3	55	6.79988	-4.88171	-5.26923	Missense	0.05
ANKRD11	A2023P	716443	0.000235155	3	54	-5.72752	-8	-7.46391	Missense	0.05
ANKRD11	A2023P	671901	0.000252872	3	56	-5.66844	-8	-7.42826	Missense	0.05
ANKRD11	A2023P	695399	0.000265848	3	56	5.64403	-4.60206	-5.03842	Missense	0.05	Longimicin A
ANKRD11	A2023P	131547	0.000505748	3	56	-5.43268	-8	-7.68004	Missense	0.05	TUBOLOSINE
ANKRD11	A2023P	695397	0.00108233	3	55	5.16868	-4.56939	-5.23364	Missense	0.05	Goniotriocin
ANKRD11	A2023P	651855	0.0012227	3	45	-5.26719	-7.52288	-7.09356	Missense	0.05
ANKRD11	A2023P	767452	0.00129886	3	54	5.11505	-4.4613	-5.51823	Missense	0.05
ANKRD11	A2023P	628676	0.0014318	3	54	-5.13096	-6.46781	-6.06803	Missense	0.05	Furo[3 4 :6 7]naphtho[2 3 d] 1 3 dioxol 6(5aH) one 9 [(4 aminophenyl)amino] 5 8 8a 9 tetrahydro 5 (4 hydroxy 3 5 dimethoxyphenyl) dihydrochloride
ANKRD11	A2023P	643354	0.00154649	3	56	5.10058	-5.48413	-5.88205	Missense	0.05
ANKRD11	A2023P	673591	0.00182989	3	55	-4.98406	-8	-7.40058	Missense	0.05
ANKRD11	A2023P	644945	0.00227555	3	56	-6.19708	-7.2066	-6.55088	Missense	0.05	Furo[3 4 :6 7]naphtho[2 3 d] 1 3 dioxol 6 one 5 5a 6 8 8a 9 hexahydro 5 (4 hydroxy 3 5 dimethoxyphenyl) 9 [2 (dimethylamino)ethoxy] stereoisomer hydrochloride
ANKRD11	A2023P	651013	0.00230818	3	56	-5.15843	-6.66362	-6.24184	Missense	0.05	Alkaloid isolated from West African medicinal plant
ANKRD11	A2023P	670766	0.00249692	3	56	4.85742	-4.75387	-4.95011	Missense	0.05
ANKRD11	A2023P	673593	0.00309435	3	56	-4.77424	-8	-7.52126	Missense	0.05
ANKRD11	A2023P	781434	0.00328253	3	56	-6.91151	-6.69034	-6.15217	Missense	0.05
ANKRD11	A2023P	787219	0.00396465	3	53	4.84363	-4.87111	-5.05301	Missense	0.05
ANKRD11	A2023P	741731	0.00407966	3	56	4.649	-7.00036	-7.30007	Missense	0.05
ANKRD11	A2023P	673595	0.0041986	3	56	-4.65076	-8	-7.55639	Missense	0.05
ANKRD11	A2023P	700089	0.0049506	3	55	-4.59664	-8	-7.49448	Missense	0.05	Diazonamide A
ANKRD11	A2023P	676181	0.00644919	3	56	-4.49072	-8	-7.4363	Missense	0.05
ANKRD11	A2023P	645645	0.00834782	3	56	-4.38809	-8	-7.50037	Missense	0.05	ANTINEOPLASTIC 645645
ANKRD11	A2023P	667451	0.0122664	3	56	-4.40285	-7.39023	-6.67182	Missense	0.05
ANKRD11	A2023P	652478	0.0139324	3	47	4.98804	-4.6532	-4.89175	Missense	0.05
ANKRD11	A2023P	106969	0.0139324	3	56	4.179	1.96848	-0.183706	Missense	0.05	CENTAUREIDIN
ANKRD11	A2023P	672552	0.0170436	3	56	-4.09729	-8	-7.78985	Missense	0.05
ANKRD11	A2023P	9170	0.0173955	3	56	-4.08471	-7.54927	-6.11172	Missense	0.05	N Desacetylthiocolchicine
ANKRD11	A2023P	643355	0.018181	3	42	4.17336	-4.89854	-5.58733	Missense	0.05
ANKRD11	A2023P	658851	0.0194228	3	56	-4.04586	-6.0848	-5.72994	Missense	0.05
ANKRD11	A2023P	620595	0.0210621	3	43	4.0871	-4.86736	-5.55232	Missense	0.05	Bullatacinone
ANKRD11	A2023P	671900	0.0215528	3	56	-4.00099	-8	-7.74883	Missense	0.05
ANKRD11	A2023P	775606	0.0231089	3	53	-4.11369	-5.79222	-5.60011	Missense	0.05
ANKRD11	A2023P	781437	0.0235632	3	56	-6.51523	-6.6432	-5.92813	Missense	0.05
ANKRD11	A2023P	664140	0.0252564	3	56	-3.92751	-8	-7.45578	Missense	0.05
ANKRD11	A2023P	661253	0.0254363	3	56	-4.24013	-7.88261	-7.36818	Missense	0.05
ANKRD11	A2023P	606174	0.0276189	3	56	-3.87798	-8	-7.75573	Missense	0.05	10 11 Methylenedioxy 20(RS) camptothecin
ANKRD11	A2023P	716444	0.0276214	3	54	-4.59494	-7.58158	-7.108	Missense	0.05
ANKRD11	A2023P	642322	0.0278792	3	47	-4.14193	-5.80635	-5.45105	Missense	0.05
ANKRD11	A2023P	695401	0.0280261	3	55	5.32427	-4.70264	-5.30931	Missense	0.05	Rollidecin B
ANKRD11	A2023P	687015	0.0381998	3	52	4.61335	-4.70031	-5.14042	Missense	0.05
ANKRD11	A2023P	737514	0.040681	3	56	-3.72668	-5.97792	-5.80946	Missense	0.05
ANKRD11	A2023P	745943	0.0476029	3	56	-4.99016	-6.94721	-6.37159	Missense	0.05
ANKRD11	A971V	747516	7.66535e-13	55	4	-12.3402	-6.00251	-5.4927	Missense	0.54
ANKRD11	A971V	615259	1.22963e-09	47	3	-10.2821	-5.80516	-4.39469	Missense	0.54
ANKRD11	A971V	683787	2.96291e-07	54	4	-7.90891	-6.52215	-5.96471	Missense	0.54	9H Quino[4 3 2 de][1 10]phenanthrolin 9 one 2 methyl
ANKRD11	A971V	642492	8.90388e-07	55	4	-7.63022	-5.08213	-4.80676	Missense	0.54	TNP 470
ANKRD11	A971V	690043	2.36866e-06	54	3	-8.36045	-5.37645	-4.92887	Missense	0.54
ANKRD11	A971V	624677	5.79985e-06	49	3	7.1374	-6.58368	-7.52288	Missense	0.54
ANKRD11	A971V	772358	3.08705e-05	54	4	-6.8871	-5.9781	-5.52345	Missense	0.54
ANKRD11	A971V	676808	3.12924e-05	53	4	-6.87282	-5.23771	-4.9553	Missense	0.54
ANKRD11	A971V	778346	6.71827e-05	55	4	-7.49658	-6.2136	-5.5369	Missense	0.54
ANKRD11	A971V	615585	7.51016e-05	47	3	6.26085	-6.96434	-8	Missense	0.54
ANKRD11	A971V	772361	0.000118797	54	4	-5.92775	-5.88766	-5.57353	Missense	0.54
ANKRD11	A971V	656239	0.000182997	55	3	-7.01514	-6.36355	-5.8056	Missense	0.54	Benzo[1 2 b:5 4 b ]dithiophene 2 carboxaldehyde 4 8 dioxo
ANKRD11	A971V	695409	0.000193413	55	4	-6.00852	-5.31901	-4.90475	Missense	0.54	Squamone
ANKRD11	A971V	613401	0.000584315	43	3	-5.60008	-5.63746	-4.98785	Missense	0.54
ANKRD11	A971V	642301	0.000768194	46	3	-5.39588	-5.49056	-5.18722	Missense	0.54
ANKRD11	A971V	676796	0.00101339	53	4	-6.13131	-5.10778	-4.82529	Missense	0.54
ANKRD11	A971V	676811	0.00123483	53	4	-5.3974	-5.03601	-4.85809	Missense	0.54
ANKRD11	A971V	767452	0.00127589	53	4	-5.13812	-5.53817	-4.4613	Missense	0.54
ANKRD11	A971V	687015	0.00133482	51	4	-5.11337	-5.14645	-4.73349	Missense	0.54
ANKRD11	A971V	656206	0.00139005	54	3	-5.18442	-5.03302	-4.7647	Missense	0.54	Discorhabdin I
ANKRD11	A971V	723397	0.00140012	54	4	-6.74419	-5.17941	-4.69975	Missense	0.54
ANKRD11	A971V	673591	0.00179518	54	4	5.00457	-7.38948	-8	Missense	0.54
ANKRD11	A971V	759931	0.00233527	55	3	4.88402	-7.61512	-8	Missense	0.54
ANKRD11	A971V	694489	0.00273991	55	4	-6.28474	-6.15603	-5.81281	Missense	0.54	Benz[b]acridine 12 acetaldehyde 6 11 dihydro alpha methylene 6 11 dioxo
ANKRD11	A971V	167406	0.00295682	44	3	-4.90433	-5.07122	-4.90213	Missense	0.54	beta Ursolic acid
ANKRD11	A971V	135077	0.00311299	45	3	-5.81645	-6.79899	-6.44225	Missense	0.54	BERSALDEGENIN 1 3 5 ORTHOACETATE
ANKRD11	A971V	695403	0.00373184	54	4	-5.69859	-5.2831	-4.40953	Missense	0.54	12 Hydroxy bullatacin A
ANKRD11	A971V	690042	0.00389419	55	3	-7.81518	-5.47356	-4.86381	Missense	0.54	6H Pyrido[2 3 4 kl]acridin 6 one 4 methoxy
ANKRD11	A971V	656901	0.0040857	44	3	4.85326	-5.41468	-5.70071	Missense	0.54
ANKRD11	A971V	695396	0.00450291	55	4	-4.6337	-4.60316	-4.30103	Missense	0.54
ANKRD11	A971V	661757	0.00491046	53	3	-6.69189	-6.25134	-5.71413	Missense	0.54
ANKRD11	A971V	689297	0.00834782	55	4	-4.73135	-6.21516	-5.84097	Missense	0.54	1H Pyrido[4 3 2 mn]thiazolo[4 5 b]acridin 9 one
ANKRD11	A971V	600032	0.00864181	55	4	4.44018	-6.73479	-7.35649	Missense	0.54	B8173373K297
ANKRD11	A971V	746882	0.00948654	54	4	-4.86888	-5.53698	-5.28504	Missense	0.54
ANKRD11	A971V	697270	0.00972223	55	4	-6.10993	-5.3613	-4.98595	Missense	0.54
ANKRD11	A971V	646024	0.00983528	47	3	5.80558	-5.42826	-5.73289	Missense	0.54	2 5 bis(6 bromo 3 indolyl)piperazine
ANKRD11	A971V	626164	0.0133268	43	3	-5.08017	-4.99592	-4.72017	Missense	0.54	Discorhabdin C phenol TFA
ANKRD11	A971V	670766	0.0149279	55	4	-4.22512	-4.95254	-4.7695	Missense	0.54
ANKRD11	A971V	677556	0.0151014	55	4	-7.21692	-6.69866	-5.93875	Missense	0.54
ANKRD11	A971V	747960	0.0155038	54	3	-4.15619	-5.57754	-5.39901	Missense	0.54
ANKRD11	A971V	636659	0.015858	47	3	-4.18904	-5.11716	-4.83192	Missense	0.54
ANKRD11	A971V	695031	0.0202614	55	4	-5.27803	-7.14369	-6.39559	Missense	0.54
ANKRD11	A971V	642322	0.021953	47	3	4.05938	-5.45281	-5.77871	Missense	0.54
ANKRD11	A971V	695397	0.0252013	54	4	-4.36484	-5.24575	-4.57202	Missense	0.54	Goniotriocin
ANKRD11	A971V	606174	0.0275176	55	4	3.88701	-7.75129	-8	Missense	0.54	10 11 Methylenedioxy 20(RS) camptothecin
ANKRD11	A971V	695405	0.0311444	54	4	-4.49349	-5.43006	-4.8286	Missense	0.54	Muricatetrocin B
ANKRD11	A971V	656205	0.0320479	46	3	-3.85912	-4.87869	-4.72068	Missense	0.54	Discorhabdin H
ANKRD11	A971V	744036	0.033622	51	3	-3.82822	-5.03501	-4.85213	Missense	0.54
ANKRD11	A971V	695399	0.046339	55	4	-3.87537	-5.04065	-4.68057	Missense	0.54	Longimicin A
APC	V1804D	669361	4.82819e-06	53	5	-7.01697	-5.73235	-4.33802	Missense	0.86
APC	V1804D	706480	0.000224178	50	5	-5.76335	-5.05551	-4.47458	Missense	0.86
APC	V1804D	613729	0.000927421	53	6	5.26468	-7.22091	-8	Missense	0.86	COMBRETASTATIN A 4
APC	V1804D	667450	0.00191972	53	6	5.02425	-6.26704	-7.14996	Missense	0.86
APC	V1804D	378735	0.00194108	41	4	5.15227	-7.46028	-8	Missense	0.86	CEPHALOSTATIN 9
APC	V1804D	656601	0.00292564	52	6	6.21469	-5.19324	-5.58688	Missense	0.86
APC	V1804D	651774	0.00297544	40	5	7.18974	-4.67855	-5.70052	Missense	0.86
APC	V1804D	723399	0.00307565	52	6	5.09862	-7.17887	-7.86178	Missense	0.86
APC	V1804D	706484	0.00313404	49	5	5.0929	-5.20206	-5.75716	Missense	0.86
APC	V1804D	648776	0.00322301	45	5	4.87102	-7.43064	-8	Missense	0.86	ANTINEOPLASTIC 648776
APC	V1804D	613777	0.00407224	47	3	4.72998	-5.14278	-5.50512	Missense	0.86
APC	V1804D	664171	0.00696201	52	6	4.8626	-7.02573	-7.89113	Missense	0.86	4(1H) Quinolinone 6 (1 pyrrolidinyl) 2 (3 methoxyphenyl)
APC	V1804D	645645	0.00806473	53	6	4.42994	-7.47209	-8	Missense	0.86	ANTINEOPLASTIC 645645
APC	V1804D	647638	0.00904492	44	5	4.99089	-5.19103	-5.59541	Missense	0.86	1 2 Dioxin 3 acetic acid 3 6 dihydro 6 methoxy 6 (14 16 octadecadienyl) methyl ester [3 alpha 6 alpha 6(14E 16E)] (+)
APC	V1804D	700270	0.00948654	52	5	4.60663	-4.90225	-5.27856	Missense	0.86	1 3 Dioxolo[4 5 g]quinolin 8(5H) thione 6 [3 (dimethylamino)phenyl]
APC	V1804D	675558	0.00986337	53	6	4.61966	-7.27533	-7.78226	Missense	0.86
APC	V1804D	667446	0.0118834	53	6	4.2327	-6.97339	-7.84096	Missense	0.86
APC	V1804D	656605	0.0122832	52	6	4.49587	-5.25184	-5.48164	Missense	0.86
APC	V1804D	667452	0.0186248	53	6	4.17075	-6.61737	-7.27346	Missense	0.86
APC	V1804D	775606	0.0241537	50	6	3.96061	-5.59001	-5.7803	Missense	0.86
APC	V1804D	658869	0.0245528	53	6	3.93347	-7.30044	-7.94983	Missense	0.86
APC	V1804D	699124	0.0260121	53	6	3.90172	-5.57441	-5.75183	Missense	0.86
APC	V1804D	628145	0.0278504	53	6	4.6511	-5.55124	-6.2057	Missense	0.86
APC	V1804D	679030	0.0284759	53	6	4.64923	-5.06906	-5.58865	Missense	0.86
APC	V1804D	679037	0.0286035	53	6	3.9123	-6.88503	-7.61296	Missense	0.86	1 8 Naphthyridin 4(1H) one 2 (3 chlorophenyl) 7 methyl
APC	V1804D	656160	0.0322891	51	6	3.83374	-6.18822	-6.52487	Missense	0.86
APC	V1804D	700268	0.0332259	52	5	3.95094	-7.12384	-7.80915	Missense	0.86	4(1H) Quinolinone 2 3 dihydro 2 (3 methoxyphenyl) 6 (1 pyrrolidinyl)
APC	V1804D	652479	0.0344528	42	5	-5.47066	0.224032	0.638707	Missense	0.86
APC	V1804D	657279	0.0389042	53	6	3.90969	-6.21241	-6.56734	Missense	0.86	1 3 Dioxolo[4 5 g]quinolin 8(5H) one 6 [3 (phenylmethoxy)phenyl]
APC	V1804D	667448	0.0396174	53	6	3.70748	-6.92709	-7.59328	Missense	0.86
APC	V1804D	676185	0.0397054	52	6	4.53533	-5.82014	-6.57837	Missense	0.86
APC	V1804D	649129	0.0421238	39	5	4.71347	-4.70847	-5.17963	Missense	0.86
APC	V1804D	695799	0.0446685	51	6	3.67703	-6.92325	-7.84096	Missense	0.86	7H Dibenzo[a c]cyclohepten 5(6H) one 9 10 11 trimethoxy 3 (methylthio)
ARID4A	N724S	720780	3.88463e-09	3	53	-9.4594	-8	-7.12661	Missense	0.04
ARID4A	N724S	742139	7.53047e-07	3	56	7.76813	-5.65213	-6.66992	Missense	0.04
ARID4A	N724S	741730	7.43775e-06	3	56	-6.86987	-8	-7.61393	Missense	0.04
ARID4A	N724S	657275	8.16808e-06	3	55	-6.84938	-7.36564	-6.4976	Missense	0.04	1 3 Dioxolo[4 5 g]quinolin 8(5H) one 6 [3 (trifluoromethoxy)phenyl]
ARID4A	N724S	675857	6.33662e-05	3	55	6.78107	-4.05804	-4.96614	Missense	0.04
ARID4A	N724S	734924	0.000129485	3	51	8.51317	-4.95222	-5.42661	Missense	0.04
ARID4A	N724S	776928	0.000352536	3	53	-8.73468	-5.69407	-5.12172	Missense	0.04
ARID4A	N724S	251682	0.000621543	3	56	-5.86878	-5.58131	-5.35134	Missense	0.04	JACARANONE
ARID4A	N724S	752315	0.000738509	3	56	-5.36264	-6.67811	-6.47874	Missense	0.04
ARID4A	N724S	690042	0.000857368	3	55	-5.4204	-5.77474	-5.42387	Missense	0.04	6H Pyrido[2 3 4 kl]acridin 6 one 4 methoxy
ARID4A	N724S	701389	0.000983745	3	53	-5.40027	-7.40728	-6.47659	Missense	0.04	1 3 Dioxolo[4 5 g]quinoline 5 carboxylic acid 6 (2 fluorophenyl) 5 8 dihydro 8 oxo 1 1 dimethylethyl ester
ARID4A	N724S	748689	0.00101339	3	56	-5.19239	-8	-7.78257	Missense	0.04
ARID4A	N724S	784258	0.0014936	3	56	-5.51992	-5.75054	-5.65396	Missense	0.04
ARID4A	N724S	748820	0.00174546	3	55	-6.2052	-5.77755	-5.3802	Missense	0.04
ARID4A	N724S	783219	0.00182989	3	53	-5.00567	-8	-7.7227	Missense	0.04
ARID4A	N724S	787217	0.00209184	3	53	-6.23708	-6.30425	-5.58803	Missense	0.04
ARID4A	N724S	676190	0.00434417	3	56	-4.68873	-7.63436	-7.17308	Missense	0.04
ARID4A	N724S	700268	0.00445802	3	54	-4.77629	-7.88261	-7.14514	Missense	0.04	4(1H) Quinolinone 2 3 dihydro 2 (3 methoxyphenyl) 6 (1 pyrrolidinyl)
ARID4A	N724S	657274	0.00458819	3	55	-6.73114	-6.32911	-5.71218	Missense	0.04	1 3 Dioxolo[4 5 g]quinolin 8 one 6 [3 (trifluoromethyl) phenyl]
ARID4A	N724S	784257	0.0049506	3	56	-6.29363	-5.66499	-5.47383	Missense	0.04
ARID4A	N724S	658869	0.00722112	3	56	-4.45105	-8	-7.33254	Missense	0.04
ARID4A	N724S	744345	0.00970281	3	54	-5.24497	-6.24047	-5.85594	Missense	0.04
ARID4A	N724S	751517	0.00996386	3	55	-4.55913	-6.56586	-6.06258	Missense	0.04
ARID4A	N724S	673497	0.010392	3	55	-4.70112	-7.74062	-7.33352	Missense	0.04
ARID4A	N724S	700266	0.010416	3	54	-4.60073	-7.64027	-7.04597	Missense	0.04	4(1H) Quinolinone 2 (3 chlorophenyl) 2 3 dihydro 6 (1 pyrrolidinyl)
ARID4A	N724S	662474	0.0108358	3	56	-4.28248	-8	-7.63986	Missense	0.04
ARID4A	N724S	658867	0.0111579	3	56	-4.5027	-7.25232	-6.75022	Missense	0.04
ARID4A	N724S	722279	0.0112677	3	55	-4.88621	-7.9413	-7.39539	Missense	0.04
ARID4A	N724S	660086	0.0218053	3	52	-4.54641	-6.69227	-6.56805	Missense	0.04
ARID4A	N724S	664140	0.0252564	3	56	-3.92751	-8	-7.45578	Missense	0.04
ARID4A	N724S	675858	0.0259123	3	54	4.82267	-4.09629	-4.87971	Missense	0.04
ARID4A	N724S	658843	0.0267261	3	50	-4.00971	-6.83809	-6.37618	Missense	0.04
ARID4A	N724S	700912	0.0280214	3	53	-3.87901	-7.54927	-7.14445	Missense	0.04
ARID4A	N724S	751194	0.0297171	3	56	-4.05961	-6.7752	-6.34162	Missense	0.04
ARID4A	N724S	740832	0.0330439	3	56	5.64246	-5.43972	-6.53611	Missense	0.04
ARID4A	N724S	657278	0.0378554	3	56	-3.86347	-7.26349	-6.87787	Missense	0.04	1 3 Dioxolo[4 5 g]quinolin 8(5H) one 6 (2 chlorophenyl)
ARID4A	N724S	658851	0.0382062	3	56	-5.11002	-6.28484	-5.71923	Missense	0.04
ARID4A	N724S	700264	0.0384348	3	56	3.72701	-5	-5.07929	Missense	0.04
ARID4A	N724S	697988	0.0420477	3	56	-4.4538	-7.60797	-7.22624	Missense	0.04
ARID4A	N724S	664139	0.0481664	3	56	-5.14036	-7.84096	-6.63797	Missense	0.04
ARID4A	N724S	680732	0.0481834	3	56	-3.62879	-6.11583	-5.92817	Missense	0.04
ARID4A	T779A	694489	0.00422066	17	42	4.76531	-5.90259	-6.22593	Missense	0.38	Benz[b]acridine 12 acetaldehyde 6 11 dihydro alpha methylene 6 11 dioxo
ARID4A	T779A	659548	0.0147142	17	42	4.23215	-5.92176	-6.27478	Missense	0.38
ARID4A	T779A	673348	0.0162763	17	42	4.28211	-4.2948	-4.71318	Missense	0.38	9 10 Anthracenedione 1 [(oxiranylmethyl)amino]
ARID4A	T779A	720714	0.0222612	16	39	4.2252	-5.94911	-6.38899	Missense	0.38
ARID4A	T779A	783353	0.0256779	17	42	3.92219	-4.80714	-4.9624	Missense	0.38
ARID4A	T779A	714470	0.0323187	17	42	3.89753	-5.62244	-6.0181	Missense	0.38
ARID4A	T779A	761064	0.033609	17	42	3.84293	-5.18109	-5.45007	Missense	0.38
ARID4A	T779A	722218	0.0397593	17	41	3.70861	-5.87888	-6.2228	Missense	0.38	Varacin trifluoroacetate salt
ARID4A	T779A	734738	0.0423455	14	40	3.712	-5.18698	-5.48872	Missense	0.38
ARID4A	T779A	656608	0.0496205	15	32	3.69318	-4.90389	-5.14565	Missense	0.38
ASXL1	M1249V	740651	1.19885e-10	3	55	-10.5097	-8	-6.44961	Missense	0.002
ASXL1	M1249V	709238	1.37403e-07	3	56	-8.16585	-8	-7.4966	Missense	0.002	Hepta 2 4 dienamide 7 [4 (dimethylamino)phenyl] N hydroxy 4 6 dimethyl 7 oxo (2E 4E 6R)
ASXL1	M1249V	666011	3.50724e-06	3	55	-7.13282	-8	-7.59482	Missense	0.002
ASXL1	M1249V	125973	4.76444e-06	3	56	-7.02169	-8	-7.49126	Missense	0.002	Paclitaxel
ASXL1	M1249V	746844	6.48142e-06	3	54	-6.96283	-7.69897	-7.21471	Missense	0.002
ASXL1	M1249V	686556	8.62999e-06	3	55	-7.0819	-5.53149	-5.05901	Missense	0.002	Benzo[g]quinoline 5 10 dione 4 [2 (dimethylamino) ethenyl]
ASXL1	M1249V	729381	9.60115e-05	3	55	-6.02123	-8	-7.67564	Missense	0.002
ASXL1	M1249V	669359	0.000103829	3	56	-5.98138	-8	-7.01402	Missense	0.002
ASXL1	M1249V	740832	0.000163755	3	56	-8.76706	-7.89966	-6.40433	Missense	0.002
ASXL1	M1249V	706484	0.000184921	3	51	-5.83324	-5.76469	-5.22339	Missense	0.002
ASXL1	M1249V	126765	0.000206977	3	55	-5.7613	-7.69897	-7.37094	Missense	0.002	5H 1 11c beta (Epoxymethano)phenanthro[10 1 bc]pyran 5 10(6a beta H) dione 1 2 3 3a beta 4 7 7a alpha 11 11a 11b alpha decahydro 1 alpha 2 alpha 4 beta 11 beta tetrahydroxy 3 alpha 8 11a beta trimethyl 4 acetate
ASXL1	M1249V	251677	0.000249392	3	56	-6.31884	-5.94726	-5.26019	Missense	0.002	10 Desacetylbaccatin III
ASXL1	M1249V	723399	0.000252872	3	55	-5.68271	-7.82391	-7.21819	Missense	0.002
ASXL1	M1249V	741116	0.000294935	3	56	-5.63334	-5.5202	-5.33493	Missense	0.002
ASXL1	M1249V	662476	0.000361912	3	56	-5.54383	-8	-7.46639	Missense	0.002
ASXL1	M1249V	741278	0.000548776	3	53	-5.4219	-5.62979	-5.39056	Missense	0.002
ASXL1	M1249V	613729	0.00101339	3	56	-5.19376	-8	-7.26265	Missense	0.002	COMBRETASTATIN A 4
ASXL1	M1249V	706482	0.00152769	3	54	-5.05944	-5.27541	-4.92662	Missense	0.002
ASXL1	M1249V	691039	0.00204316	3	56	-4.9299	-8	-7.11641	Missense	0.002
ASXL1	M1249V	695799	0.00323264	3	54	-4.7668	-8	-6.9654	Missense	0.002	7H Dibenzo[a c]cyclohepten 5(6H) one 9 10 11 trimethoxy 3 (methylthio)
ASXL1	M1249V	667450	0.00347004	3	56	-4.84409	-7.1049	-6.31676	Missense	0.002
ASXL1	M1249V	667452	0.00428822	3	56	-4.6493	-7.27609	-6.65237	Missense	0.002
ASXL1	M1249V	690274	0.00466761	3	56	-4.8727	-7.53993	-6.54661	Missense	0.002
ASXL1	M1249V	675558	0.00556992	3	56	-5.68562	-7.88261	-7.29711	Missense	0.002
ASXL1	M1249V	722167	0.00557624	3	56	-5.84201	-7.89966	-6.89533	Missense	0.002
ASXL1	M1249V	783218	0.00595651	3	52	6.09521	-6.64581	-6.87409	Missense	0.002
ASXL1	M1249V	679036	0.00834782	3	56	-4.42341	-7.44187	-6.73134	Missense	0.002	1 8 Naphthyridin 4(1H) one 2 (3 chlorophenyl) 6 methyl
ASXL1	M1249V	645645	0.00834782	3	56	-4.38809	-8	-7.50037	Missense	0.002	ANTINEOPLASTIC 645645
ASXL1	M1249V	667445	0.00938579	3	56	-4.61943	-7.84096	-6.93769	Missense	0.002
ASXL1	M1249V	661253	0.00953921	3	56	-4.75996	-7.9413	-7.36504	Missense	0.002
ASXL1	M1249V	662474	0.0108358	3	56	-4.28248	-8	-7.63986	Missense	0.002
ASXL1	M1249V	667451	0.0110386	3	56	-4.31302	-7.35266	-6.67384	Missense	0.002
ASXL1	M1249V	676185	0.011127	3	55	-4.29446	-6.35264	-5.87381	Missense	0.002
ASXL1	M1249V	746882	0.0147615	3	55	-4.75312	-5.74392	-5.50737	Missense	0.002
ASXL1	M1249V	9170	0.0173955	3	56	-4.08471	-7.54927	-6.11172	Missense	0.002	N Desacetylthiocolchicine
ASXL1	M1249V	722276	0.0247609	3	54	-5.80941	-7.79931	-6.93335	Missense	0.002
ASXL1	M1249V	664140	0.0252564	3	56	-3.92751	-8	-7.45578	Missense	0.002
ASXL1	M1249V	613012	0.0290403	3	56	-3.84943	-8	-7.72901	Missense	0.002	D gulo Non 6 enonamide 6 7 8 9 tetradeoxy N [hexahydro 2 oxo 6 [(1 oxotetradecyl)oxy] 1H azepin 3 yl] 8 methyl 2 O methyl [1(3S 6S) 6E]
ASXL1	M1249V	730933	0.0305926	3	44	-6.09415	-5.57228	-4.89313	Missense	0.002
ASXL1	M1249V	667446	0.0317431	3	56	-3.95064	-7.84096	-7.01987	Missense	0.002
ASXL1	M1249V	687008	0.0330645	3	55	-5.32086	-7.58565	-7.01961	Missense	0.002
ASXL1	M1249V	656161	0.0446685	3	54	-3.74106	-5.48643	-5.2614	Missense	0.002
ASXL1	M1249V	737183	0.0448482	3	56	-3.72506	-6.32604	-6.09627	Missense	0.002
ATM	D1853N	734737	3.54215e-05	9	47	6.42606	-4.84737	-6.41458	Missense	0.08
ATM	D1853N	774837	0.00323264	9	49	4.81304	-5.88632	-6.20279	Missense	0.08
ATM	D1853N	778345	0.00942184	9	43	4.64956	-6.11154	-6.49879	Missense	0.08
ATM	D1853N	623310	0.0232213	9	50	3.9758	-4.0468	-4.58782	Missense	0.08	12 Deoxyphorbol 13 acetate
ATM	D1853N	664140	0.0238208	9	50	-3.99096	-8	-7.39047	Missense	0.08
ATM	D1853N	606174	0.0261971	9	50	-3.9389	-8	-7.72642	Missense	0.08	10 11 Methylenedioxy 20(RS) camptothecin
ATM	D1853N	682277	0.0305926	9	50	4.48084	-6.62004	-7.13785	Missense	0.08
ATM	F858L	729895	0.000163723	3	56	5.82452	-5.00448	-5.82127	Missense	0.01
ATM	F858L	725784	0.000224178	3	48	5.82003	-5.75265	-6.93459	Missense	0.01
ATM	F858L	729897	0.000235155	3	56	5.70227	-5	-5.70678	Missense	0.01
ATM	F858L	613799	0.000927421	3	56	8.62671	-4.16048	-5.28793	Missense	0.01
ATM	F858L	339555	0.00320501	3	56	4.75341	-4.96125	-5.06547	Missense	0.01	Bryostatin 1
ATM	F858L	756802	0.00540746	3	56	-4.55336	-8	-7.83068	Missense	0.01
ATM	F858L	647638	0.00759307	3	46	-6.91356	-5.75137	-5.19844	Missense	0.01	1 2 Dioxin 3 acetic acid 3 6 dihydro 6 methoxy 6 (14 16 octadecadienyl) methyl ester [3 alpha 6 alpha 6(14E 16E)] (+)
ATM	F858L	705437	0.0112747	3	55	5.56427	-4.68528	-5.40555	Missense	0.01
ATM	F858L	106969	0.0139324	3	56	4.179	1.96848	-0.183706	Missense	0.01	CENTAUREIDIN
ATM	F858L	713800	0.0142416	3	48	-4.21532	-6.67105	-6.44281	Missense	0.01
ATM	F858L	746563	0.0175385	3	55	4.08874	-4.78504	-5.18306	Missense	0.01
ATM	F858L	653860	0.0177837	3	44	5.49654	-6.1039	-6.58659	Missense	0.01
ATM	F858L	781435	0.0207543	3	56	-5.66467	-6.70133	-6.15139	Missense	0.01
ATM	F858L	731589	0.0228329	3	53	4.38722	-4.41652	-4.9491	Missense	0.01
ATM	F858L	746861	0.0260155	3	56	3.9021	-4.85107	-5.43409	Missense	0.01
ATM	F858L	609394	0.0261853	3	49	-3.94558	-8	-7.57476	Missense	0.01	Homohalichondrin B
ATM	F858L	731410	0.0271973	3	53	3.90374	-5	-5.1673	Missense	0.01
ATM	F858L	746567	0.030385	3	55	3.85238	-4.76504	-5.28071	Missense	0.01
ATM	F858L	678163	0.0309816	3	54	4.6557	-5.68776	-5.89858	Missense	0.01
ATM	F858L	329507	0.0311631	3	56	3.83775	-4.83633	-5.24243	Missense	0.01	DEOXYPHORBOL 20 O ACETYL 13 O ISOBUTYRYL 12 O (Z E) 2 4
ATM	F858L	628665	0.0323588	3	56	3.8036	-5.82727	-6.11846	Missense	0.01
ATM	F858L	782483	0.035198	3	56	3.78251	-4.8311	-5.15249	Missense	0.01
ATM	F858L	683558	0.0414137	3	56	5.62808	-6.1344	-6.90915	Missense	0.01	1H Pyrano[3 4 :6 7]indolizino[1 2 b]quinoline 3 14(4H 12H) dione 4 ethyl 11 [[[2 [[5 5a 6 8 8a 9 hexahydro 5 (4 hydroxy 3 5 dimethoxyphenyl) 6 oxofuro[3 4 :6 7]naphtho[2 3 d] 1 3 dioxol 9 yl]amino]phenyl]imino]methyl] 4 hydroxy hydrochloride stereoisomer
ATM	P1054R	670663	4.33709e-13	3	47	13.3609	-4	-5.00065	Missense	0.02
ATM	P1054R	751842	1.21721e-06	3	54	7.48856	-6.18536	-6.715	Missense	0.02
ATM	P1054R	775605	3.67637e-05	3	53	6.344	-4.73816	-4.94933	Missense	0.02
ATM	P1054R	729059	0.00034013	3	49	5.8965	-5.10231	-5.39306	Missense	0.02
ATM	P1054R	748689	0.00101339	3	56	-5.19239	-8	-7.78257	Missense	0.02
ATM	P1054R	756802	0.00540746	3	56	-4.55336	-8	-7.83068	Missense	0.02
ATM	P1054R	106969	0.0139324	3	56	4.179	1.96848	-0.183706	Missense	0.02	CENTAUREIDIN
ATM	P1054R	746861	0.020787	3	56	4.00987	-4.84191	-5.43458	Missense	0.02
ATM	P1054R	678163	0.021715	3	54	4.78233	-5.68619	-5.89866	Missense	0.02
ATM	P1054R	658840	0.0232676	3	46	-4.32921	-5.56966	-5.23747	Missense	0.02
ATM	P1054R	609394	0.0261853	3	49	-3.94558	-8	-7.57476	Missense	0.02	Homohalichondrin B
ATM	P1054R	776928	0.0291355	3	53	4.99741	-4.82544	-5.17089	Missense	0.02
ATM	P1054R	720908	0.0318221	3	52	3.82166	-4.71637	-5.13046	Missense	0.02
ATM	P1054R	670928	0.0413382	3	51	4.09054	-4.97161	-5.14717	Missense	0.02
ATM	P1054R	720876	0.0436652	3	55	-5.50097	-5.61212	-5.22939	Missense	0.02
ATM	P1054R	782488	0.0469343	3	56	3.68236	-4.96275	-5.37327	Missense	0.02
ATR	M211T	610385	0.0491087	34	12	3.83906	-4.83587	-5.23793	Missense	0.62	alpha Peltatin 5 [4 6 O (R) ethylidene beta D glucopyranoside]
ATR	R2425Q	700274	0.0164145	14	44	4.14416	-4.61254	-4.85278	Missense	0.12	1 3 Dioxolo[4 5 g]quinolin 8(5H) one 6 (2 fluorophenyl) 6 7 dihydro 7 hydroxy
ATR	V316I	785118	2.69273e-13	4	55	12.5861	-5.37572	-7.21253	Missense	0.01
ATR	V316I	724381	7.73196e-09	4	53	9.22555	-5.27084	-6.90197	Missense	0.01
ATR	V316I	624677	5.09361e-06	4	48	-7.21607	-7.52288	-6.56411	Missense	0.01
ATR	V316I	363980	1.01765e-05	4	48	9.28836	-5.09133	-6.9413	Missense	0.01	B712496K594
ATR	V316I	673596	6.71612e-05	4	55	-6.14846	-8	-7.6357	Missense	0.01	7-Ethyl-10-hydroxycamptothecin
ATR	V316I	676184	0.000104957	4	55	-5.96147	-6.41759	-5.96426	Missense	0.01
ATR	V316I	104956	0.000129473	4	55	-5.9435	-5.72842	-5.37849	Missense	0.01	STYRYLDIHYDROPYRAN
ATR	V316I	671901	0.000245968	4	55	-5.69784	-8	-7.41787	Missense	0.01
ATR	V316I	722167	0.00026689	4	55	-5.65549	-7.69897	-6.89166	Missense	0.01
ATR	V316I	650893	0.000410561	4	55	-5.49391	-6.61634	-6.04492	Missense	0.01	Halomonoterpene
ATR	V316I	131547	0.000491086	4	55	-5.45847	-8	-7.67422	Missense	0.01	TUBOLOSINE
ATR	V316I	661253	0.00121492	4	55	-5.19954	-7.95598	-7.35349	Missense	0.01
ATR	V316I	664138	0.00121492	4	55	-5.13709	-8	-7.24147	Missense	0.01
ATR	V316I	767452	0.00127589	4	53	5.13812	-4.4613	-5.53817	Missense	0.01
ATR	V316I	745943	0.00175835	4	55	-5.53872	-6.93088	-6.36231	Missense	0.01
ATR	V316I	667451	0.0020266	4	55	-5.12561	-7.50614	-6.65033	Missense	0.01
ATR	V316I	658837	0.00217457	4	50	-4.94253	-5.36701	-4.94292	Missense	0.01
ATR	V316I	759931	0.00233527	3	55	-4.88402	-8	-7.61512	Missense	0.01
ATR	V316I	720876	0.00380092	4	54	7.06748	-4.79158	-5.28308	Missense	0.01
ATR	V316I	667450	0.00408066	4	55	-4.69565	-7.07595	-6.30453	Missense	0.01
ATR	V316I	676181	0.0063695	4	55	-4.50502	-8	-7.42605	Missense	0.01
ATR	V316I	106909	0.00791407	4	54	4.41377	2.17217	0.115817	Missense	0.01	Estra 1 3 5[10] trien 17 one 3 [[4 6 bis(1 aziridinyl) s triazin 2 yl]oxy]
ATR	V316I	676183	0.00803674	4	55	-4.66957	-7.88072	-7.18474	Missense	0.01
ATR	V316I	645645	0.00831238	4	55	-4.40139	-8	-7.49129	Missense	0.01	ANTINEOPLASTIC 645645
ATR	V316I	747424	0.00947617	4	55	-6.40559	-5.4694	-4.76327	Missense	0.01
ATR	V316I	106969	0.0100953	4	55	4.30416	2.04374	-0.22831	Missense	0.01	CENTAUREIDIN
ATR	V316I	660313	0.0106398	4	52	-4.43333	-5.00185	-4.67082	Missense	0.01
ATR	V316I	21075	0.0111272	4	54	-4.27712	-6.04294	-4.11618	Missense	0.01	Pilocereine
ATR	V316I	750923	0.0112677	4	53	-5.57315	-5.57528	-5.17778	Missense	0.01
ATR	V316I	690422	0.0131466	4	53	-4.90414	-5.58499	-5.21932	Missense	0.01
ATR	V316I	667447	0.0139324	4	55	-4.26695	-7.77423	-7.01	Missense	0.01
ATR	V316I	665164	0.0146104	4	54	-5.22323	-6.50878	-5.95868	Missense	0.01
ATR	V316I	656605	0.0146438	4	54	-5.19123	-5.53104	-5.25669	Missense	0.01
ATR	V316I	672552	0.0168521	4	55	-4.10803	-8	-7.78602	Missense	0.01
ATR	V316I	722279	0.0183879	4	54	8.72737	-6.1344	-7.51912	Missense	0.01
ATR	V316I	651013	0.0212808	4	55	-4.15871	-6.59501	-6.23916	Missense	0.01	Alkaloid isolated from West African medicinal plant
ATR	V316I	671900	0.021379	4	55	-4.01095	-8	-7.74427	Missense	0.01
ATR	V316I	342435	0.0244561	4	43	4.09727	-4.42431	-4.57114	Missense	0.01	QUINAZOLINONE
ATR	V316I	664140	0.0250957	4	55	-3.93691	-8	-7.44588	Missense	0.01
ATR	V316I	783219	0.0261853	4	52	5.25535	-7.35649	-7.76687	Missense	0.01
ATR	V316I	606174	0.0275176	4	55	-3.88701	-8	-7.75129	Missense	0.01	10 11 Methylenedioxy 20(RS) camptothecin
ATR	V316I	737514	0.0310089	4	55	-3.82152	-5.98052	-5.80621	Missense	0.01
ATR	V316I	644949	0.0334548	4	45	-3.85018	-6.40927	-5.97357	Missense	0.01
ATR	V316I	642295	0.0355582	4	45	-4.2447	-5.40569	-5.16124	Missense	0.01
ATR	V316I	737185	0.0364684	4	55	-4.73517	-5.71997	-5.20359	Missense	0.01
ATR	V316I	703205	0.0420239	4	55	-3.74462	-6.3425	-6.1388	Missense	0.01
ATR	V316I	132791	0.0498832	4	55	-4.32206	-7.23134	-6.77501	Missense	0.01	Butyric acid 2 hydroxy 2 methyl 4 ester with 1 3a beta 4 7 7a alpha 11 11a 11b alpha octahydro 1 alpha 2 alpha 4 beta 11 beta tetrahydroxy 3 alpha 8 11a beta trimethyl 2H 1 11c beta (epoxymethano)phenanthro[10 1 bc]pyran 5 10(3H 6a beta H) dione
ATR	V959M	785118	2.69273e-13	4	55	12.5861	-5.37572	-7.21253	Missense	0.02
ATR	V959M	724381	7.73196e-09	4	53	9.22555	-5.27084	-6.90197	Missense	0.02
ATR	V959M	624677	5.09361e-06	4	48	-7.21607	-7.52288	-6.56411	Missense	0.02
ATR	V959M	363980	1.01765e-05	4	48	9.28836	-5.09133	-6.9413	Missense	0.02	B712496K594
ATR	V959M	673596	6.71612e-05	4	55	-6.14846	-8	-7.6357	Missense	0.02	7-Ethyl-10-hydroxycamptothecin
ATR	V959M	676184	0.000104957	4	55	-5.96147	-6.41759	-5.96426	Missense	0.02
ATR	V959M	104956	0.000129473	4	55	-5.9435	-5.72842	-5.37849	Missense	0.02	STYRYLDIHYDROPYRAN
ATR	V959M	671901	0.000245968	4	55	-5.69784	-8	-7.41787	Missense	0.02
ATR	V959M	722167	0.00026689	4	55	-5.65549	-7.69897	-6.89166	Missense	0.02
ATR	V959M	650893	0.000410561	4	55	-5.49391	-6.61634	-6.04492	Missense	0.02	Halomonoterpene
ATR	V959M	131547	0.000491086	4	55	-5.45847	-8	-7.67422	Missense	0.02	TUBOLOSINE
ATR	V959M	661253	0.00121492	4	55	-5.19954	-7.95598	-7.35349	Missense	0.02
ATR	V959M	664138	0.00121492	4	55	-5.13709	-8	-7.24147	Missense	0.02
ATR	V959M	767452	0.00127589	4	53	5.13812	-4.4613	-5.53817	Missense	0.02
ATR	V959M	745943	0.00175835	4	55	-5.53872	-6.93088	-6.36231	Missense	0.02
ATR	V959M	667451	0.0020266	4	55	-5.12561	-7.50614	-6.65033	Missense	0.02
ATR	V959M	658837	0.00217457	4	50	-4.94253	-5.36701	-4.94292	Missense	0.02
ATR	V959M	759931	0.00233527	3	55	-4.88402	-8	-7.61512	Missense	0.02
ATR	V959M	720876	0.00380092	4	54	7.06748	-4.79158	-5.28308	Missense	0.02
ATR	V959M	667450	0.00408066	4	55	-4.69565	-7.07595	-6.30453	Missense	0.02
ATR	V959M	676181	0.0063695	4	55	-4.50502	-8	-7.42605	Missense	0.02
ATR	V959M	106909	0.00791407	4	54	4.41377	2.17217	0.115817	Missense	0.02	Estra 1 3 5[10] trien 17 one 3 [[4 6 bis(1 aziridinyl) s triazin 2 yl]oxy]
ATR	V959M	676183	0.00803674	4	55	-4.66957	-7.88072	-7.18474	Missense	0.02
ATR	V959M	645645	0.00831238	4	55	-4.40139	-8	-7.49129	Missense	0.02	ANTINEOPLASTIC 645645
ATR	V959M	747424	0.00947617	4	55	-6.40559	-5.4694	-4.76327	Missense	0.02
ATR	V959M	106969	0.0100953	4	55	4.30416	2.04374	-0.22831	Missense	0.02	CENTAUREIDIN
ATR	V959M	660313	0.0106398	4	52	-4.43333	-5.00185	-4.67082	Missense	0.02
ATR	V959M	21075	0.0111272	4	54	-4.27712	-6.04294	-4.11618	Missense	0.02	Pilocereine
ATR	V959M	750923	0.0112677	4	53	-5.57315	-5.57528	-5.17778	Missense	0.02
ATR	V959M	690422	0.0131466	4	53	-4.90414	-5.58499	-5.21932	Missense	0.02
ATR	V959M	667447	0.0139324	4	55	-4.26695	-7.77423	-7.01	Missense	0.02
ATR	V959M	665164	0.0146104	4	54	-5.22323	-6.50878	-5.95868	Missense	0.02
ATR	V959M	656605	0.0146438	4	54	-5.19123	-5.53104	-5.25669	Missense	0.02
ATR	V959M	672552	0.0168521	4	55	-4.10803	-8	-7.78602	Missense	0.02
ATR	V959M	722279	0.0183879	4	54	8.72737	-6.1344	-7.51912	Missense	0.02
ATR	V959M	651013	0.0212808	4	55	-4.15871	-6.59501	-6.23916	Missense	0.02	Alkaloid isolated from West African medicinal plant
ATR	V959M	671900	0.021379	4	55	-4.01095	-8	-7.74427	Missense	0.02
ATR	V959M	342435	0.0244561	4	43	4.09727	-4.42431	-4.57114	Missense	0.02	QUINAZOLINONE
ATR	V959M	664140	0.0250957	4	55	-3.93691	-8	-7.44588	Missense	0.02
ATR	V959M	783219	0.0261853	4	52	5.25535	-7.35649	-7.76687	Missense	0.02
ATR	V959M	606174	0.0275176	4	55	-3.88701	-8	-7.75129	Missense	0.02	10 11 Methylenedioxy 20(RS) camptothecin
ATR	V959M	737514	0.0310089	4	55	-3.82152	-5.98052	-5.80621	Missense	0.02
ATR	V959M	644949	0.0334548	4	45	-3.85018	-6.40927	-5.97357	Missense	0.02
ATR	V959M	642295	0.0355582	4	45	-4.2447	-5.40569	-5.16124	Missense	0.02
ATR	V959M	737185	0.0364684	4	55	-4.73517	-5.71997	-5.20359	Missense	0.02
ATR	V959M	703205	0.0420239	4	55	-3.74462	-6.3425	-6.1388	Missense	0.02
ATR	V959M	132791	0.0498832	4	55	-4.32206	-7.23134	-6.77501	Missense	0.02	Butyric acid 2 hydroxy 2 methyl 4 ester with 1 3a beta 4 7 7a alpha 11 11a 11b alpha octahydro 1 alpha 2 alpha 4 beta 11 beta tetrahydroxy 3 alpha 8 11a beta trimethyl 2H 1 11c beta (epoxymethano)phenanthro[10 1 bc]pyran 5 10(3H 6a beta H) dione
BACH2	G415E	785118	4.676e-13	3	56	12.2709	-5.37572	-7.17973	Missense	0.001
BACH2	G415E	724381	9.46801e-09	3	54	9.09046	-5.27084	-6.87176	Missense	0.001
BACH2	G415E	675857	2.13488e-08	3	55	-13.5147	-6.58965	-4.82806	Missense	0.001
BACH2	G415E	660088	7.53047e-07	3	51	9.75775	-6.08696	-6.46041	Missense	0.001
BACH2	G415E	720876	2.34049e-06	3	55	7.5142	-4.8714	-5.26979	Missense	0.001
BACH2	G415E	624677	5.79985e-06	3	49	-7.1374	-7.52288	-6.58368	Missense	0.001
BACH2	G415E	745943	1.19753e-05	3	56	-6.86684	-6.99502	-6.36903	Missense	0.001
BACH2	G415E	737185	1.3706e-05	3	56	-6.61813	-5.7409	-5.21169	Missense	0.001
BACH2	G415E	695394	3.2431e-05	3	56	6.37483	-4.52751	-5.09022	Missense	0.001	Asimicinone
BACH2	G415E	216128	3.56444e-05	3	56	-6.32935	-8	-7.7702	Missense	0.001	Cyclopentanecarboxylic acid 2 [(2S 4E 6Z 8R 9S 11R 13S 15S 16S) 7 cyano 8 16 dihydroxy 9 11 13 15 tetramethyl 18 oxooxacyclooctadeca 4 6 dien 2 yl] (1R 2R)
BACH2	G415E	673596	6.8846e-05	3	56	-6.11139	-8	-7.6422	Missense	0.001	7-Ethyl-10-hydroxycamptothecin
BACH2	G415E	656206	0.000116572	3	54	5.95614	-4.73776	-5.03452	Missense	0.001	Discorhabdin I
BACH2	G415E	132791	0.000129473	3	56	-5.98497	-7.27464	-6.78084	Missense	0.001	Butyric acid 2 hydroxy 2 methyl 4 ester with 1 3a beta 4 7 7a alpha 11 11a 11b alpha octahydro 1 alpha 2 alpha 4 beta 11 beta tetrahydroxy 3 alpha 8 11a beta trimethyl 2H 1 11c beta (epoxymethano)phenanthro[10 1 bc]pyran 5 10(3H 6a beta H) dione
BACH2	G415E	716443	0.000235155	3	54	-5.72752	-8	-7.46391	Missense	0.001
BACH2	G415E	660313	0.000373464	3	53	-5.61218	-5.06087	-4.67372	Missense	0.001
BACH2	G415E	131547	0.000505748	3	56	-5.43268	-8	-7.68004	Missense	0.001	TUBOLOSINE
BACH2	G415E	615484	0.000662712	3	56	5.65654	-5.17642	-5.59082	Missense	0.001	2(5H) Furanone 3 [2 13 dihydroxy 13 [octahydro 5 (1 hydroxyundecyl)[2 2 bifuran] 5 yl]tridecyl] 5 methyl [2R [2 alpha [2 R* 5 R*(S*)] 5 beta [1(S*) 2R* 13R*]]]
BACH2	G415E	664138	0.00124156	3	56	-5.11566	-8	-7.25501	Missense	0.001
BACH2	G415E	767452	0.00129886	3	54	5.11505	-4.4613	-5.51823	Missense	0.001
BACH2	G415E	673591	0.00182989	3	55	-4.98406	-8	-7.40058	Missense	0.001
BACH2	G415E	772361	0.00286186	3	55	5.45888	-5.5647	-5.88243	Missense	0.001
BACH2	G415E	646846	0.00301779	3	47	-4.87755	-8	-7.26511	Missense	0.001	BENGAMIDE B
BACH2	G415E	673593	0.00309435	3	56	-4.77424	-8	-7.52126	Missense	0.001
BACH2	G415E	695401	0.00366022	3	55	5.2738	-4.779	-5.30515	Missense	0.001	Rollidecin B
BACH2	G415E	673595	0.0041986	3	56	-4.65076	-8	-7.55639	Missense	0.001
BACH2	G415E	700089	0.0049506	3	55	-4.59664	-8	-7.49448	Missense	0.001	Diazonamide A
BACH2	G415E	676181	0.00644919	3	56	-4.49072	-8	-7.4363	Missense	0.001
BACH2	G415E	661757	0.00698868	3	53	5.65086	-5.80873	-6.24598	Missense	0.001
BACH2	G415E	106909	0.00791159	3	55	4.41051	2.19725	0.151837	Missense	0.001	Estra 1 3 5[10] trien 17 one 3 [[4 6 bis(1 aziridinyl) s triazin 2 yl]oxy]
BACH2	G415E	653862	0.00822594	3	43	-4.51635	-7.69897	-7.20452	Missense	0.001
BACH2	G415E	645645	0.00834782	3	56	-4.38809	-8	-7.50037	Missense	0.001	ANTINEOPLASTIC 645645
BACH2	G415E	600032	0.00928927	3	56	-4.34676	-7.30103	-6.74887	Missense	0.001	B8173373K297
BACH2	G415E	21075	0.0121062	3	55	-4.23691	-6.03338	-4.15174	Missense	0.001	Pilocereine
BACH2	G415E	106969	0.0139324	3	56	4.179	1.96848	-0.183706	Missense	0.001	CENTAUREIDIN
BACH2	G415E	672552	0.0170436	3	56	-4.09729	-8	-7.78985	Missense	0.001
BACH2	G415E	720712	0.0180944	3	54	5.54482	-4.6793	-4.98599	Missense	0.001
BACH2	G415E	651013	0.0191996	3	56	-4.28529	-6.60241	-6.24512	Missense	0.001	Alkaloid isolated from West African medicinal plant
BACH2	G415E	671900	0.0215528	3	56	-4.00099	-8	-7.74883	Missense	0.001
BACH2	G415E	720943	0.0234182	3	47	5.28191	-4.86845	-5.15993	Missense	0.001
BACH2	G415E	9170	0.0246064	3	56	-3.93991	-7.50056	-6.11433	Missense	0.001	N Desacetylthiocolchicine
BACH2	G415E	735968	0.0256561	3	56	-5.08471	-7.55335	-7.15458	Missense	0.001
BACH2	G415E	606174	0.0276189	3	56	-3.87798	-8	-7.75573	Missense	0.001	10 11 Methylenedioxy 20(RS) camptothecin
BACH2	G415E	716444	0.0276214	3	54	-4.59494	-7.58158	-7.108	Missense	0.001
BACH2	G415E	746861	0.0288931	3	56	3.84554	-4.85909	-5.43366	Missense	0.001
BACH2	G415E	620595	0.028969	3	43	3.93157	-4.87958	-5.55146	Missense	0.001	Bullatacinone
BACH2	G415E	652478	0.0294079	3	47	4.69208	-4.66004	-4.89131	Missense	0.001
BACH2	G415E	695397	0.0333937	3	55	4.18748	-4.62036	-5.23086	Missense	0.001	Goniotriocin
BACH2	G415E	670766	0.0363434	3	56	3.88482	-4.78185	-4.94861	Missense	0.001
BACH2	G415E	726828	0.0375523	3	54	4.48307	-5.48826	-5.75562	Missense	0.001
BACH2	G415E	636660	0.0431283	3	47	-5.0585	-6.71839	-6.56342	Missense	0.001
BACH2	G415E	339875	0.0438101	3	44	3.91652	-4.35122	-4.70948	Missense	0.001	PHORBOL DIACETYL 12 OCTADIENOYL 4 DEOXY
BACH2	G415E	24819	0.0481664	3	56	-3.62987	-8	-7.44323	Missense	0.001	Furo[3 4 :6 7]naphtho[2 3 d] 1 3 dioxol 6(5aH) one 5 8 8a 9 tetrahydro 10 hydroxy 5 (3 4 5 trimethoxyphenyl) [5R (5 alpha 5a beta 8a alpha )]
BARD1	P24S	378727	0.0474018	8	35	-3.87516	-7.76783	-7.17062	Missense	0.35	B712496K640
BARD1	R378S	689297	0.00278201	48	11	-4.82805	-6.26773	-5.84966	Missense	0.49	1H Pyrido[4 3 2 mn]thiazolo[4 5 b]acridin 9 one
BARD1	R378S	135688	0.0143303	38	9	4.55424	-6.08383	-6.4291	Missense	0.49
BARD1	R378S	9170	0.0175379	48	11	4.11104	-5.87249	-7.54769	Missense	0.49	N Desacetylthiocolchicine
BARD1	R378S	682561	0.0202808	48	11	4.48021	-6.54787	-6.87147	Missense	0.49	Cardenolide 2
BARD1	R378S	609394	0.024016	42	10	4.04969	-7.50389	-8	Missense	0.49	Homohalichondrin B
BARD1	R378S	670762	0.0327961	48	11	-3.82146	-5.03881	-4.82184	Missense	0.49
BCL10	G213E	767452	0.00116771	7	50	5.21521	-4.4613	-5.60278	Missense	0.07
BCL10	G213E	9856	0.00734862	7	52	4.51549	-3.57662	-4.64643	Missense	0.07	Groco 6
BCL10	G213E	672552	0.0162763	7	52	-4.14336	-8	-7.77368	Missense	0.07
BCL10	G213E	671900	0.0206859	7	52	-4.04371	-8	-7.72951	Missense	0.07
BCL10	G213E	628681	0.0246064	7	40	-4.01234	-6.4619	-5.90771	Missense	0.07
BCL10	G213E	606174	0.0267723	7	52	-3.91667	-8	-7.73694	Missense	0.07	10 11 Methylenedioxy 20(RS) camptothecin
BCL10	G213E	720697	0.0455951	7	49	-4.40994	-7.1597	-6.78778	Missense	0.07
BCORL1	F111L	751848	0.00260032	43	16	-4.83385	-4.60943	-4.12429	Missense	1
BCORL1	F111L	723257	0.0121736	43	16	4.32739	-6.66438	-7.57887	Missense	1
BCORL1	F111L	748425	0.0130591	42	16	-4.40742	-6.18052	-5.65744	Missense	1
BCORL1	F111L	747401	0.0199905	43	15	-4.17251	-5.87814	-5.43755	Missense	1
BCORL1	F111L	657277	0.0243116	43	15	-4.06594	-5.06722	-4.57025	Missense	1
BCORL1	F111L	754492	0.0250957	43	16	-4.12199	-6.4781	-5.91932	Missense	1
BCORL1	F111L	746839	0.035831	43	16	-3.82193	-6.47732	-5.89349	Missense	1
BCORL1	F111L	754493	0.0420239	43	16	-3.75777	-6.2748	-5.42917	Missense	1
BCORL1	F111L	785389	0.0475254	43	16	-3.75871	-6.76865	-5.77841	Missense	1
BCORL1	G209S	649274	0.000562302	3	35	5.8988	-5.86633	-6.18853	Missense	0.04
BCORL1	G209S	304421	0.000952727	6	40	-5.38137	-6.51691	-5.98889	Missense	0.04	Leurosine N oxide
BCORL1	G209S	18894	0.00203915	7	52	-4.97456	-2.95078	-1.35541	Missense	0.04	delta Valerolactam
BCORL1	G209S	106909	0.0103827	7	51	4.33431	2.09691	0.00518507	Missense	0.04	Estra 1 3 5[10] trien 17 one 3 [[4 6 bis(1 aziridinyl) s triazin 2 yl]oxy]
BCORL1	G209S	21075	0.0229499	7	51	-3.98781	-5.92406	-4.01916	Missense	0.04	Pilocereine
BCORL1	G209S	625488	0.0270299	6	39	-3.98783	-3.43674	-2.87808	Missense	0.04
BCORL1	G209S	626172	0.0289324	6	37	-4.55182	-5.21526	-4.95281	Missense	0.04	7 17 18 Trimethoxy N methyl mycalamide A
BCORL1	G209S	623310	0.0384348	7	52	3.83972	-4.02846	-4.56948	Missense	0.04	12 Deoxyphorbol 13 acetate
BCORL1	G209S	631363	0.0386484	6	44	-3.75957	-5.35833	-5.17081	Missense	0.04	5 [2 (4 Methoxyphenyl)Ethenyl] 1 3 Dimethoxy Benzene
BLM	P868L	734739	4.82819e-06	4	47	7.18137	-5.32604	-5.61554	Missense	0.05
BLM	P868L	716443	0.00022612	4	53	-5.76023	-8	-7.4538	Missense	0.05
BLM	P868L	695399	0.000258243	4	55	5.67305	-4.60206	-5.04636	Missense	0.05	Longimicin A
BLM	P868L	735968	0.000864704	4	55	-5.44374	-7.52594	-7.14932	Missense	0.05
BLM	P868L	742128	0.00195245	4	55	-6.059	-6.39882	-6.0176	Missense	0.05
BLM	P868L	378735	0.00203423	3	42	-5.11357	-8	-7.47313	Missense	0.05	CEPHALOSTATIN 9
BLM	P868L	683790	0.00204316	4	52	4.98016	-5.55147	-5.87638	Missense	0.05
BLM	P868L	650893	0.00238845	4	55	-4.90101	-6.57151	-6.04818	Missense	0.05	Halomonoterpene
BLM	P868L	671825	0.00380092	4	55	4.82111	-4.96053	-5.19836	Missense	0.05
BLM	P868L	658837	0.0042542	4	50	-4.69412	-5.35194	-4.94412	Missense	0.05
BLM	P868L	700089	0.0048613	4	54	-4.61259	-8	-7.48512	Missense	0.05	Diazonamide A
BLM	P868L	342435	0.00504837	3	44	4.72783	-4.41067	-4.56874	Missense	0.05	QUINAZOLINONE
BLM	P868L	695397	0.00527045	4	54	4.5888	-4.62302	-5.24197	Missense	0.05	Goniotriocin
BLM	P868L	661253	0.00546175	4	55	-4.66976	-7.91195	-7.3567	Missense	0.05
BLM	P868L	653862	0.00822594	3	43	-4.51635	-7.69897	-7.20452	Missense	0.05
BLM	P868L	695401	0.0113331	4	54	4.58974	-4.8347	-5.31077	Missense	0.05	Rollidecin B
BLM	P868L	745943	0.0177818	4	55	-5.16548	-6.96229	-6.36003	Missense	0.05
BLM	P868L	652478	0.0185241	3	47	4.88114	-4.65588	-4.89158	Missense	0.05
BLM	P868L	664140	0.0250957	4	55	-3.93691	-8	-7.44588	Missense	0.05
BLM	P868L	737514	0.0267019	4	55	-3.88823	-5.97968	-5.80627	Missense	0.05
BLM	P868L	695394	0.0267308	4	55	4.59069	-4.58511	-5.09626	Missense	0.05	Asimicinone
BLM	P868L	764519	0.0276189	4	54	-3.88524	-6.73464	-6.44635	Missense	0.05
BLM	P868L	9170	0.0282966	4	55	-3.86507	-7.47491	-6.09099	Missense	0.05	N Desacetylthiocolchicine
BLM	P868L	665164	0.0288136	4	54	-5.08927	-6.525	-5.95748	Missense	0.05
BLM	P868L	624676	0.028969	3	49	4.02324	-7.36564	-7.67424	Missense	0.05
BLM	P868L	695408	0.0354833	4	55	3.91477	-4.67861	-5.08656	Missense	0.05
BLM	P868L	378734	0.0393336	3	49	-5.15875	-7.84096	-7.16195	Missense	0.05	CEPHALOSTATIN 8
BLM	P868L	339875	0.0464155	3	44	3.69689	-4.39646	-4.7064	Missense	0.05	PHORBOL DIACETYL 12 OCTADIENOYL 4 DEOXY
BLM	V1321I	734739	4.82819e-06	4	47	7.18137	-5.32604	-5.61554	Missense	0.07
BLM	V1321I	716443	0.00022612	4	53	-5.76023	-8	-7.4538	Missense	0.07
BLM	V1321I	695399	0.000258243	4	55	5.67305	-4.60206	-5.04636	Missense	0.07	Longimicin A
BLM	V1321I	735968	0.000864704	4	55	-5.44374	-7.52594	-7.14932	Missense	0.07
BLM	V1321I	742128	0.00195245	4	55	-6.059	-6.39882	-6.0176	Missense	0.07
BLM	V1321I	378735	0.00203423	3	42	-5.11357	-8	-7.47313	Missense	0.07	CEPHALOSTATIN 9
BLM	V1321I	683790	0.00204316	4	52	4.98016	-5.55147	-5.87638	Missense	0.07
BLM	V1321I	650893	0.00238845	4	55	-4.90101	-6.57151	-6.04818	Missense	0.07	Halomonoterpene
BLM	V1321I	671825	0.00380092	4	55	4.82111	-4.96053	-5.19836	Missense	0.07
BLM	V1321I	658837	0.0042542	4	50	-4.69412	-5.35194	-4.94412	Missense	0.07
BLM	V1321I	700089	0.0048613	4	54	-4.61259	-8	-7.48512	Missense	0.07	Diazonamide A
BLM	V1321I	342435	0.00504837	3	44	4.72783	-4.41067	-4.56874	Missense	0.07	QUINAZOLINONE
BLM	V1321I	695397	0.00527045	4	54	4.5888	-4.62302	-5.24197	Missense	0.07	Goniotriocin
BLM	V1321I	661253	0.00546175	4	55	-4.66976	-7.91195	-7.3567	Missense	0.07
BLM	V1321I	653862	0.00822594	3	43	-4.51635	-7.69897	-7.20452	Missense	0.07
BLM	V1321I	695401	0.0113331	4	54	4.58974	-4.8347	-5.31077	Missense	0.07	Rollidecin B
BLM	V1321I	745943	0.0177818	4	55	-5.16548	-6.96229	-6.36003	Missense	0.07
BLM	V1321I	652478	0.0185241	3	47	4.88114	-4.65588	-4.89158	Missense	0.07
BLM	V1321I	664140	0.0250957	4	55	-3.93691	-8	-7.44588	Missense	0.07
BLM	V1321I	737514	0.0267019	4	55	-3.88823	-5.97968	-5.80627	Missense	0.07
BLM	V1321I	695394	0.0267308	4	55	4.59069	-4.58511	-5.09626	Missense	0.07	Asimicinone
BLM	V1321I	764519	0.0276189	4	54	-3.88524	-6.73464	-6.44635	Missense	0.07
BLM	V1321I	9170	0.0282966	4	55	-3.86507	-7.47491	-6.09099	Missense	0.07	N Desacetylthiocolchicine
BLM	V1321I	665164	0.0288136	4	54	-5.08927	-6.525	-5.95748	Missense	0.07
BLM	V1321I	624676	0.028969	3	49	4.02324	-7.36564	-7.67424	Missense	0.07
BLM	V1321I	695408	0.0354833	4	55	3.91477	-4.67861	-5.08656	Missense	0.07
BLM	V1321I	378734	0.0393336	3	49	-5.15875	-7.84096	-7.16195	Missense	0.07	CEPHALOSTATIN 8
BLM	V1321I	339875	0.0464155	3	44	3.69689	-4.39646	-4.7064	Missense	0.07	PHORBOL DIACETYL 12 OCTADIENOYL 4 DEOXY
BRCA1	D646N	731254	0.000124217	5	45	6.25647	-5.02769	-5.40489	Missense	0.04
BRCA1	D646N	706480	0.000940318	6	49	5.37335	-4.47972	-5.06674	Missense	0.04
BRCA1	D646N	744034	0.0236168	7	47	4.45331	-4.76267	-5.04599	Missense	0.04
BRCA1	D646N	606174	0.0267723	7	52	-3.91667	-8	-7.73694	Missense	0.04	10 11 Methylenedioxy 20(RS) camptothecin
BRCA1	D646N	676194	0.0315472	7	52	-3.83492	-8	-7.73585	Missense	0.04
BRCA1	D646N	742139	0.0422721	7	52	-4.79481	-7.61697	-6.48371	Missense	0.04
BRCA1	K1136R	781435	0.0483505	15	44	-3.67717	-6.50426	-6.06859	Missense	0.32
BRCA1	Q309R	678163	0.0326978	9	48	3.80805	-5.75187	-5.91291	Missense	0.03
BRCA1	Q309R	694489	0.0440429	9	50	3.94737	-5.91368	-6.1722	Missense	0.03	Benz[b]acridine 12 acetaldehyde 6 11 dihydro alpha methylene 6 11 dioxo
BRCA1	Q309R	664140	0.0481664	9	50	-3.63779	-7.96655	-7.39649	Missense	0.03
BRCA2	N289H	666011	1.66073e-12	3	55	11.8952	-7	-7.64937	Missense	0.06
BRCA2	N289H	750655	1.00139e-07	3	56	-8.6139	-6.4612	-5.91244	Missense	0.06
BRCA2	N289H	753175	1.27191e-06	3	53	-7.49822	-5.65307	-5.44215	Missense	0.06
BRCA2	N289H	724381	3.50724e-06	3	54	-7.16207	-8	-6.72014	Missense	0.06
BRCA2	N289H	720714	2.6637e-05	3	52	-6.95502	-6.67237	-6.23729	Missense	0.06
BRCA2	N289H	695407	3.03724e-05	3	56	6.4672	-5.00478	-5.28433	Missense	0.06	Mucocin
BRCA2	N289H	135073	3.12924e-05	3	47	-7.74167	-6.6686	-6.323	Missense	0.06	WITHACNISTIN
BRCA2	N289H	669698	3.56444e-05	3	56	-6.33188	-8	-7.05397	Missense	0.06
BRCA2	N289H	725784	0.000140528	3	48	-6.01551	-8	-6.79413	Missense	0.06
BRCA2	N289H	304940	0.000542443	3	55	-5.40756	-5.71377	-5.4315	Missense	0.06	2 Propenoic acid 2 methyl 9 (chloromethyl)dodecahydro 8 9 dihydroxy 3 6 bis(methylene) 2 oxoazuleno[4 5 b]furan 4 yl ester [3aR (3a alpha 4 alpha 6a alpha 8 beta 9 alpha 9a alpha 9b beta )]
BRCA2	N289H	676812	0.000731219	3	56	5.66649	-5.45617	-5.59087	Missense	0.06
BRCA2	N289H	747424	0.000856074	3	56	6.67449	-4.23066	-4.84224	Missense	0.06
BRCA2	N289H	363980	0.00099183	3	49	-5.7961	-7.84096	-6.7352	Missense	0.06	B712496K594
BRCA2	N289H	691039	0.00204316	3	56	-4.9299	-8	-7.11641	Missense	0.06
BRCA2	N289H	695799	0.00323264	3	54	-4.7668	-8	-6.9654	Missense	0.06	7H Dibenzo[a c]cyclohepten 5(6H) one 9 10 11 trimethoxy 3 (methylthio)
BRCA2	N289H	647642	0.00325419	3	39	-4.9234	-5.56661	-5.40044	Missense	0.06	2 5 Cyclohexadiene 1 4 dione 3 [(decahydro 1 2 4a trimethyl 5 methylene 1 naphthalenyl)methyl] 2 hydroxy 5 methoxy
BRCA2	N289H	648776	0.00343655	3	47	-4.81841	-8	-7.45487	Missense	0.06	ANTINEOPLASTIC 648776
BRCA2	N289H	744036	0.00358561	3	51	4.86078	-4.8027	-5.03791	Missense	0.06
BRCA2	N289H	670663	0.00416611	3	47	-5.16855	-5.38889	-4.912	Missense	0.06
BRCA2	N289H	699125	0.00450698	3	56	-4.61774	-5.75106	-5.54922	Missense	0.06
BRCA2	N289H	9170	0.00740403	3	56	-4.43609	-7.66667	-6.10543	Missense	0.06	N Desacetylthiocolchicine
BRCA2	N289H	720909	0.00759307	3	56	-4.43016	-8	-7.35002	Missense	0.06
BRCA2	N289H	673277	0.00827622	3	52	5.72254	-4.06811	-4.72359	Missense	0.06
BRCA2	N289H	645645	0.00834782	3	56	-4.38809	-8	-7.50037	Missense	0.06	ANTINEOPLASTIC 645645
BRCA2	N289H	701389	0.00963988	3	53	-4.3503	-7.21474	-6.48749	Missense	0.06	1 3 Dioxolo[4 5 g]quinoline 5 carboxylic acid 6 (2 fluorophenyl) 5 8 dihydro 8 oxo 1 1 dimethylethyl ester
BRCA2	N289H	122023	0.0128398	3	55	-4.21958	-8	-7.33626	Missense	0.06	Valinomicin
BRCA2	N289H	106969	0.0139324	3	56	4.179	1.96848	-0.183706	Missense	0.06	CENTAUREIDIN
BRCA2	N289H	706484	0.0141269	3	51	-4.60948	-5.70666	-5.2268	Missense	0.06
BRCA2	N289H	700270	0.0209532	3	54	-4.78463	-5.30235	-4.91487	Missense	0.06	1 3 Dioxolo[4 5 g]quinolin 8(5H) thione 6 [3 (dimethylamino)phenyl]
BRCA2	N289H	695398	0.0223543	3	55	5.43739	-4.95257	-5.59422	Missense	0.06	Gigantrionenin
BRCA2	N289H	744039	0.0234182	3	56	5.8221	-4.14247	-4.77367	Missense	0.06
BRCA2	N289H	700265	0.0243909	3	54	-4.11806	-6.69342	-6.24077	Missense	0.06	1 3 Dioxolo[4 5 g]quinolin 8(5H) one 6 7 dihydro 6 (3 methoxyphenyl) (6R)
BRCA2	N289H	609394	0.0261853	3	49	-3.94558	-8	-7.57476	Missense	0.06	Homohalichondrin B
BRCA2	N289H	731410	0.0271973	3	53	3.90374	-5	-5.1673	Missense	0.06
BRCA2	N289H	667446	0.0278504	3	56	-4.13749	-7.89966	-7.01672	Missense	0.06
BRCA2	N289H	674673	0.0278619	3	56	-3.87206	-8	-7.76887	Missense	0.06
BRCA2	N289H	747428	0.0325876	3	54	5.68035	-4.70921	-5.07226	Missense	0.06
BRCA2	N289H	695408	0.0335181	3	56	4.12257	-4.65369	-5.08061	Missense	0.06
BRCA2	N289H	661254	0.0378554	3	56	-4.04441	-0.756558	-0.527452	Missense	0.06
BRCA2	N289H	679035	0.0383662	3	56	-4.26522	-7.1802	-6.32967	Missense	0.06	1 8 Naphthyridin 4(1H) one 2 (3 chlorophenyl) 5 methyl
BRCA2	N289H	654987	0.0401692	3	46	-3.84137	-5.50449	-5.21512	Missense	0.06
BRCA2	N289H	658869	0.040889	3	56	-3.75601	-7.9413	-7.33569	Missense	0.06
BRCA2	N372H	646847	0.0340046	18	41	-3.94051	-6.02118	-5.60035	Missense	0.24	Bengamide G
BRCA2	T1915M	695394	1.04648e-05	3	56	6.70671	-4.50748	-5.09129	Missense	0.01	Asimicinone
BRCA2	T1915M	673596	6.8846e-05	3	56	-6.11139	-8	-7.6422	Missense	0.01	7-Ethyl-10-hydroxycamptothecin
BRCA2	T1915M	656206	0.000144649	3	54	5.88619	-4.74795	-5.03395	Missense	0.01	Discorhabdin I
BRCA2	T1915M	671901	0.000252872	3	56	-5.66844	-8	-7.42826	Missense	0.01
BRCA2	T1915M	695399	0.000265848	3	56	5.64403	-4.60206	-5.03842	Missense	0.01	Longimicin A
BRCA2	T1915M	615484	0.000353722	3	56	5.60399	-5.19581	-5.58978	Missense	0.01	2(5H) Furanone 3 [2 13 dihydroxy 13 [octahydro 5 (1 hydroxyundecyl)[2 2 bifuran] 5 yl]tridecyl] 5 methyl [2R [2 alpha [2 R* 5 R*(S*)] 5 beta [1(S*) 2R* 13R*]]]
BRCA2	T1915M	342435	0.00105752	3	44	5.30948	-4.39828	-4.56958	Missense	0.01	QUINAZOLINONE
BRCA2	T1915M	767452	0.00129886	3	54	5.11505	-4.4613	-5.51823	Missense	0.01
BRCA2	T1915M	676184	0.00299577	3	56	-5.07156	-6.37938	-5.97441	Missense	0.01
BRCA2	T1915M	651850	0.00305408	3	45	-5.26498	-6.93749	-6.43421	Missense	0.01
BRCA2	T1915M	673593	0.00309435	3	56	-4.77424	-8	-7.52126	Missense	0.01
BRCA2	T1915M	673595	0.0041986	3	56	-4.65076	-8	-7.55639	Missense	0.01
BRCA2	T1915M	661757	0.00448148	3	53	5.07516	-5.87662	-6.24214	Missense	0.01
BRCA2	T1915M	700089	0.0049506	3	55	-4.59664	-8	-7.49448	Missense	0.01	Diazonamide A
BRCA2	T1915M	676181	0.00644919	3	56	-4.49072	-8	-7.4363	Missense	0.01
BRCA2	T1915M	620595	0.00702531	3	43	4.56786	-4.80697	-5.55653	Missense	0.01	Bullatacinone
BRCA2	T1915M	106909	0.00791159	3	55	4.41051	2.19725	0.151837	Missense	0.01	Estra 1 3 5[10] trien 17 one 3 [[4 6 bis(1 aziridinyl) s triazin 2 yl]oxy]
BRCA2	T1915M	645645	0.00834782	3	56	-4.38809	-8	-7.50037	Missense	0.01	ANTINEOPLASTIC 645645
BRCA2	T1915M	787219	0.0087762	3	53	4.80801	-4.86348	-5.05344	Missense	0.01
BRCA2	T1915M	652478	0.00882604	3	47	5.29642	-4.63974	-4.89261	Missense	0.01
BRCA2	T1915M	106969	0.0139324	3	56	4.179	1.96848	-0.183706	Missense	0.01	CENTAUREIDIN
BRCA2	T1915M	672552	0.0170436	3	56	-4.09729	-8	-7.78985	Missense	0.01
BRCA2	T1915M	687015	0.0171141	3	52	4.25766	-4.77898	-5.13588	Missense	0.01
BRCA2	T1915M	9170	0.0209532	3	56	-4.01579	-7.52288	-6.11314	Missense	0.01	N Desacetylthiocolchicine
BRCA2	T1915M	671900	0.0215528	3	56	-4.00099	-8	-7.74883	Missense	0.01
BRCA2	T1915M	664140	0.0252564	3	56	-3.92751	-8	-7.45578	Missense	0.01
BRCA2	T1915M	720876	0.0264731	3	55	5.54342	-4.89884	-5.26829	Missense	0.01
BRCA2	T1915M	660088	0.0267179	3	51	7.9761	-6.05256	-6.46243	Missense	0.01
BRCA2	T1915M	606174	0.0276189	3	56	-3.87798	-8	-7.75573	Missense	0.01	10 11 Methylenedioxy 20(RS) camptothecin
BRCA2	T1915M	746861	0.0280261	3	56	3.86028	-4.85631	-5.43381	Missense	0.01
BRCA2	T1915M	670766	0.0281241	3	56	4.5361	-4.73808	-4.95096	Missense	0.01
BRCA2	T1915M	711155	0.0313055	3	54	4.06616	-4.75909	-4.95129	Missense	0.01
BRCA2	T1915M	21075	0.0334897	3	55	-3.79462	-5.90407	-4.15879	Missense	0.01	Pilocereine
BRCA2	T1915M	671825	0.0413382	3	56	4.81408	-4.92268	-5.19614	Missense	0.01
BRCA2	V2466A	734737	1.48427e-07	53	3	-8.25116	-6.25105	-4.60206	Missense	0.98
BRCA2	V2466A	634804	1.56098e-06	47	3	7.68006	-7.08507	-8	Missense	0.98
BRCA2	V2466A	652524	3.20551e-06	56	3	7.15186	-7.33527	-8	Missense	0.98
BRCA2	V2466A	107124	1.23641e-05	56	3	6.68777	-7.44695	-8	Missense	0.98	HYDROXYCAMPTOTHECIN
BRCA2	V2466A	673596	6.8846e-05	56	3	6.11139	-7.6422	-8	Missense	0.98	7-Ethyl-10-hydroxycamptothecin
BRCA2	V2466A	24817	0.000116368	56	3	5.94656	-4.5971	-7.69897	Missense	0.98	Furo[3 4 :6 7]naphtho[2 3 d] 1 3 dioxol 6(5aH) one 5 8 8a 9 tetrahydro 10 hydroxy 5 (4 hydroxy 3 5 dimethoxyphenyl) [5R (5 alpha 5a beta 8a alpha )]
BRCA2	V2466A	695025	0.00020327	56	3	6.17948	-5.42743	-5.68297	Missense	0.98
BRCA2	V2466A	91994	0.000205813	44	3	5.92241	-3.83548	-4.00767	Missense	0.98	Aspidospermidine 3 carboxylic acid 4 (acetyloxy) 6 7 didehydro 3 hydroxy 16 methoxy 1 methyl methyl ester (2 beta 3 beta 4 beta 5 alpha 12 beta 19 alpha )
BRCA2	V2466A	671901	0.000252872	56	3	5.66844	-7.42826	-8	Missense	0.98
BRCA2	V2466A	733694	0.000261002	56	3	5.6508	-7.09738	-8	Missense	0.98
BRCA2	V2466A	746620	0.000352536	56	3	-5.64269	-6.51859	-5.82329	Missense	0.98
BRCA2	V2466A	671899	0.000410817	56	3	5.50241	-7.43569	-8	Missense	0.98
BRCA2	V2466A	666011	0.00161868	55	3	-7.83795	-7.64479	-7.08394	Missense	0.98
BRCA2	V2466A	691039	0.00204316	56	3	4.9299	-7.11641	-8	Missense	0.98
BRCA2	V2466A	675558	0.00237182	56	3	6.30715	-7.29396	-7.9413	Missense	0.98
BRCA2	V2466A	746839	0.00268614	56	3	-5.92636	-6.35233	-5.69666	Missense	0.98
BRCA2	V2466A	744015	0.0032257	55	3	4.76159	-7.63662	-8	Missense	0.98
BRCA2	V2466A	339555	0.00374139	56	3	-4.69711	-5.0654	-4.96257	Missense	0.98	Bryostatin 1
BRCA2	V2466A	673595	0.0041986	56	3	4.65076	-7.55639	-8	Missense	0.98
BRCA2	V2466A	724381	0.00429597	54	3	5.18219	-6.73129	-7.79931	Missense	0.98
BRCA2	V2466A	720909	0.00759307	56	3	4.43016	-7.35002	-8	Missense	0.98
BRCA2	V2466A	645645	0.00834782	56	3	4.38809	-7.50037	-8	Missense	0.98	ANTINEOPLASTIC 645645
BRCA2	V2466A	640174	0.00944732	43	3	4.83459	-5.77791	-6.03939	Missense	0.98
BRCA2	V2466A	106909	0.0110386	55	3	-4.27939	0.157311	2.09691	Missense	0.98	Estra 1 3 5[10] trien 17 one 3 [[4 6 bis(1 aziridinyl) s triazin 2 yl]oxy]
BRCA2	V2466A	9170	0.0113511	56	3	4.35052	-6.10147	-7.74062	Missense	0.98	N Desacetylthiocolchicine
BRCA2	V2466A	784263	0.011352	56	3	-4.24904	-5.82544	-5.46479	Missense	0.98
BRCA2	V2466A	728928	0.011404	55	3	4.68589	-5.74035	-6.11801	Missense	0.98
BRCA2	V2466A	678531	0.0119668	56	3	4.23691	-5.60655	-5.74354	Missense	0.98
BRCA2	V2466A	122023	0.0128398	55	3	4.21958	-7.33626	-8	Missense	0.98	Valinomicin
BRCA2	V2466A	106969	0.0139324	56	3	-4.179	-0.183706	1.96848	Missense	0.98	CENTAUREIDIN
BRCA2	V2466A	686554	0.0149971	56	3	4.34586	-6.57594	-6.8662	Missense	0.98	9H Quino[4 3 2 de][1 10]phenanthrolin 9 one 2 (2 pyridinyl)
BRCA2	V2466A	21075	0.0150826	55	3	4.14306	-4.15327	-6.00536	Missense	0.98	Pilocereine
BRCA2	V2466A	672552	0.0170436	56	3	4.09729	-7.78985	-8	Missense	0.98
BRCA2	V2466A	671900	0.0215528	56	3	4.00099	-7.74883	-8	Missense	0.98
BRCA2	V2466A	743317	0.0261777	56	3	-5.72228	-5.46879	-5.0681	Missense	0.98
BRCA2	V2466A	609394	0.0261853	49	3	3.94558	-7.57476	-8	Missense	0.98	Homohalichondrin B
BRCA2	V2466A	606174	0.0276189	56	3	3.87798	-7.75573	-8	Missense	0.98	10 11 Methylenedioxy 20(RS) camptothecin
BRCA2	V2466A	600219	0.0278639	43	3	3.95406	-7.46325	-8	Missense	0.98
BRCA2	V2466A	603071	0.0279826	56	3	4.63093	-7.47074	-7.9413	Missense	0.98	1H Pyrano[3 4 :6 7]indolizino[1 2 b]quinoline 3 14(4H 12H) dione 10 amino 4 ethyl 4 hydroxy (S)
BRCA2	V2466A	613012	0.0290403	56	3	3.84943	-7.72901	-8	Missense	0.98	D gulo Non 6 enonamide 6 7 8 9 tetradeoxy N [hexahydro 2 oxo 6 [(1 oxotetradecyl)oxy] 1H azepin 3 yl] 8 methyl 2 O methyl [1(3S 6S) 6E]
BRCA2	V2466A	369395	0.0312719	56	3	4.35744	-7.47148	-7.9413	Missense	0.98	Camptothecin 10 amino
BRCA2	V2466A	676194	0.0325876	56	3	3.79869	-7.75472	-8	Missense	0.98
BRCA2	V2466A	668290	0.0418094	53	3	4.81081	-5.68342	-5.76899	Missense	0.98
BRCA2	V2466A	95382	0.0446755	54	3	3.68375	-4.37271	-5.78927	Missense	0.98	1H Pyrano[3 4 :6 7]indolizino[1 2 b]quinoline 3 14(4H 12H) dione 4 (acetyloxy) 4 ethyl (S)
BRCA2	V2466A	642282	0.0481664	46	3	-3.67216	-5.402	-5.16955	Missense	0.98
BRIP1	S919P	751659	0.00537562	42	17	-4.61449	-5.33316	-4.75625	Missense	0.67
BRIP1	S919P	726828	0.0152433	40	17	-4.15469	-5.83261	-5.5273	Missense	0.67
CASP8	D270H	667447	0.0185241	10	49	-4.05372	-7.70703	-6.93013	Missense	0.07
CASP8	D270H	645645	0.025746	10	49	-3.91677	-7.96021	-7.43712	Missense	0.07	ANTINEOPLASTIC 645645
CASP8	D270H	626161	0.0299293	7	38	3.91014	-5.79356	-6.05355	Missense	0.07	2 Hydroxy discorhabdin D
CASP8	D270H	667444	0.0341972	10	49	-3.84615	-6.56789	-6.14183	Missense	0.07
CASP8	D270H	669359	0.0364018	10	49	-3.74729	-7.70635	-6.9331	Missense	0.07
CASP8	D270H	695399	0.0384348	10	49	3.74234	-4.70185	-5.0804	Missense	0.07	Longimicin A
CASP8	D270H	676183	0.0395338	10	49	-3.70717	-7.71829	-7.13267	Missense	0.07
CASP8	D270H	667448	0.0445715	10	49	-3.65721	-7.60123	-6.87108	Missense	0.07
CASP8	K14R	752817	1.99982e-05	48	11	-6.56645	-6.5178	-5.42327	Missense	0.65
CASP8	K14R	785389	0.000251498	48	11	-5.82317	-6.71713	-5.5531	Missense	0.65
CASP8	K14R	749942	0.000252872	48	11	-5.75067	-6.39875	-5.80286	Missense	0.65
CASP8	K14R	746620	0.000258243	48	11	-5.66545	-6.63843	-5.80604	Missense	0.65
CASP8	K14R	749944	0.000414241	48	11	-5.9729	-7.03728	-6.11229	Missense	0.65
CASP8	K14R	729895	0.000874007	48	11	-5.27361	-5.93964	-5.08198	Missense	0.65
CASP8	K14R	722282	0.000892096	48	11	-5.55299	-6.87871	-6.17545	Missense	0.65
CASP8	K14R	746839	0.00101339	48	11	-5.19944	-6.43436	-5.81554	Missense	0.65
CASP8	K14R	754493	0.0020266	48	11	-5.1084	-6.2268	-5.25425	Missense	0.65
CASP8	K14R	167406	0.002336	39	8	-4.9887	-5.09383	-4.89759	Missense	0.65	beta Ursolic acid
CASP8	K14R	732916	0.00324697	47	11	-4.85237	-6.17729	-5.30591	Missense	0.65
CASP8	K14R	720909	0.00643608	48	11	4.56116	-7.24169	-8	Missense	0.65
CASP8	K14R	731589	0.00889058	45	11	-4.37073	-5.03477	-4.45341	Missense	0.65
CASP8	K14R	749946	0.0102964	48	11	-4.64316	-6.40968	-5.75219	Missense	0.65
CASP8	K14R	750658	0.0119303	48	11	-4.80823	-6.3875	-5.44523	Missense	0.65
CASP8	K14R	752115	0.0141525	48	11	-4.60922	-5.98505	-5.3844	Missense	0.65
CASP8	K14R	748822	0.0215432	48	11	-3.99363	-4.95842	-4.6247	Missense	0.65
CASP8	K14R	750655	0.0222248	48	11	-4.90979	-6.05844	-5.42499	Missense	0.65
CASP8	K14R	722281	0.0232069	48	11	-4.28127	-7.00724	-6.48414	Missense	0.65
CASP8	K14R	329507	0.0238392	48	11	-3.95748	-5.31822	-4.80097	Missense	0.65	DEOXYPHORBOL 20 O ACETYL 13 O ISOBUTYRYL 12 O (Z E) 2 4
CASP8	K14R	751060	0.0248056	47	11	-4.4734	-6.53804	-5.9615	Missense	0.65
CASP8	K14R	609394	0.0248066	44	8	4.01559	-7.52644	-8	Missense	0.65	Homohalichondrin B
CASP8	K14R	339875	0.0250646	39	8	-3.99605	-4.75327	-4.36168	Missense	0.65	PHORBOL DIACETYL 12 OCTADIENOYL 4 DEOXY
CASP8	K14R	751058	0.0256561	47	11	-4.28968	-6.00039	-5.45314	Missense	0.65
CASP8	K14R	740545	0.0272003	48	11	-4.28478	-5.96371	-5.36512	Missense	0.65
CASP8	K14R	746884	0.0286662	48	11	-4.41816	-6.41857	-5.64675	Missense	0.65
CASP8	K14R	728314	0.0290403	47	11	-4.01084	-6.2735	-5.74322	Missense	0.65
CASP8	K14R	752114	0.0292701	48	11	-4.01611	-5.95544	-5.53594	Missense	0.65
CASP8	K14R	751059	0.0320479	47	11	-4.22449	-5.7147	-5.4141	Missense	0.65
CASP8	K14R	737180	0.0321915	48	11	-3.88033	-5.67743	-5.29259	Missense	0.65
CASP8	K14R	731254	0.0370684	42	8	-3.91013	-5.41288	-5.12718	Missense	0.65
CASP8	K14R	649274	0.0440429	30	8	-4.15757	-6.23398	-5.89727	Missense	0.65
CASP8	K14R	784263	0.0461545	48	11	-3.65647	-5.87485	-5.51148	Missense	0.65
CASP8	K14R	758339	0.0470413	47	11	-3.86203	-5.84794	-5.33078	Missense	0.65
CASP8	M1T	746844	0.00722461	6	51	-5.65885	-7.76996	-7.17787	Initiation_loss	0.03
CASP8	M1T	106969	0.00874164	7	52	4.39176	2.05449	-0.360837	Initiation_loss	0.03	CENTAUREIDIN
CASP8	M1T	106909	0.0226841	6	52	3.9805	1.99447	0.0572306	Initiation_loss	0.03	Estra 1 3 5[10] trien 17 one 3 [[4 6 bis(1 aziridinyl) s triazin 2 yl]oxy]
CCND3	S187A	778350	0.032153	30	29	-3.80084	-7.14191	-6.75166	Missense	0.58
CDKN1A	S31R	785118	3.45902e-05	8	51	-6.45427	-8	-6.94494	Missense	0.25
CDKN1A	S31R	609394	0.0251521	7	45	-4	-8	-7.53696	Missense	0.25	Homohalichondrin B
CDKN1A	S31R	695408	0.0309469	8	51	3.8385	-4.69335	-5.11625	Missense	0.25
CDKN1A	S31R	695399	0.0325876	8	51	3.82172	-4.69865	-5.06605	Missense	0.25	Longimicin A
CDKN1A	S31R	722279	0.0347568	8	50	-3.94495	-7.87235	-7.35183	Missense	0.25
CDKN1A	S31R	122023	0.0454769	8	50	-3.65203	-7.94036	-7.27943	Missense	0.25	Valinomicin
CDKN1A	S31R	700089	0.0481664	8	50	-3.62619	-7.92474	-7.45597	Missense	0.25	Diazonamide A
CDKN1B	V109G	339555	0.00645735	16	43	4.57343	-4.96836	-5.09433	Missense	0.3	Bryostatin 1
CHEK1	I437V	700893	1.58235e-05	52	5	6.70143	-6.92501	-8	Missense	0.98	Austocystin D
CHEK1	I437V	740832	6.8846e-05	54	5	-6.26409	-6.56571	-5.55861	Missense	0.98
CHEK1	I437V	656601	9.33121e-05	54	4	-7.03957	-5.25871	-4.89984	Missense	0.98
CHEK1	I437V	744039	0.000110049	54	5	-6.46918	-4.7943	-4.17215	Missense	0.98
CHEK1	I437V	733694	0.000246572	54	5	5.71063	-7.06395	-8	Missense	0.98
CHEK1	I437V	742321	0.000869164	51	5	-5.79066	-5.34936	-4.99599	Missense	0.98
CHEK1	I437V	378735	0.00194108	41	4	5.15227	-7.46028	-8	Missense	0.98	CEPHALOSTATIN 9
CHEK1	I437V	649129	0.00250095	41	3	6.42549	-4.72749	-5.23383	Missense	0.98
CHEK1	I437V	774669	0.00316589	53	4	-4.76524	-5.16165	-4.5079	Missense	0.98
CHEK1	I437V	720909	0.0073598	54	5	4.45823	-7.32594	-8	Missense	0.98
CHEK1	I437V	645645	0.00819672	54	5	4.41533	-7.48187	-8	Missense	0.98	ANTINEOPLASTIC 645645
CHEK1	I437V	742127	0.00982276	54	5	4.33618	-7.80639	-8	Missense	0.98
CHEK1	I437V	751848	0.0111424	54	5	-4.7459	-4.51669	-4.05857	Missense	0.98
CHEK1	I437V	9170	0.0166837	54	5	4.09863	-6.05293	-7.60915	Missense	0.98	N Desacetylthiocolchicine
CHEK1	I437V	691039	0.0170799	54	5	4.11921	-7.09105	-7.92041	Missense	0.98
CHEK1	I437V	676796	0.0248639	52	5	-4.36648	-5.10696	-4.89032	Missense	0.98
CHEK1	I437V	609394	0.0259636	48	4	3.95811	-7.5659	-8	Missense	0.98	Homohalichondrin B
CHEK1	I437V	671930	0.0278504	47	5	-3.93672	-4.92846	-4.76344	Missense	0.98
CHEK1	I437V	636658	0.0296323	46	4	-4.18488	-4.64425	-4.10653	Missense	0.98
CHEK1	I437V	678159	0.034974	52	5	-4.09049	-5.03016	-4.8393	Missense	0.98
CHEK1	I437V	700264	0.0381601	54	5	-3.7433	-5.08223	-5	Missense	0.98
CHEK1	I437V	656159	0.0459877	54	5	3.93323	-6.96881	-7.39664	Missense	0.98	1 3 Dioxolo[4 5 g]quinolin 8(5H) one 6 (3 fluorophenyl)
CIITA	G500A	216128	0.0317431	21	38	-3.80365	-7.92345	-7.70365	Missense	0.26	Cyclopentanecarboxylic acid 2 [(2S 4E 6Z 8R 9S 11R 13S 15S 16S) 7 cyano 8 16 dihydroxy 9 11 13 15 tetramethyl 18 oxooxacyclooctadeca 4 6 dien 2 yl] (1R 2R)
CIITA	G500A	730084	0.0332672	18	38	-3.80001	-7.77251	-7.12255	Missense	0.26
CIITA	L45V	671901	0.000245968	4	55	-5.69784	-8	-7.41787	Missense	0.15
CIITA	L45V	706484	0.000274672	4	50	-5.85264	-5.79459	-5.21017	Missense	0.15
CIITA	L45V	724381	0.000496305	4	53	-5.66766	-7.84949	-6.70735	Missense	0.15
CIITA	L45V	24817	0.00171662	4	55	-4.98753	-7.3116	-4.56888	Missense	0.15	Furo[3 4 :6 7]naphtho[2 3 d] 1 3 dioxol 6(5aH) one 5 8 8a 9 tetrahydro 10 hydroxy 5 (4 hydroxy 3 5 dimethoxyphenyl) [5R (5 alpha 5a beta 8a alpha )]
CIITA	L45V	673591	0.00179518	4	54	-5.00457	-8	-7.38948	Missense	0.15
CIITA	L45V	18894	0.00217457	4	55	-4.91263	-2.95078	-1.44243	Missense	0.15	delta Valerolactam
CIITA	L45V	670928	0.00244214	4	50	5.07201	-4.94357	-5.15292	Missense	0.15
CIITA	L45V	681636	0.00328253	4	54	-6.94233	-7.76144	-6.38694	Missense	0.15	Alanine [(4 ethyl 3 4 12 14 tetrahydro 4 hydroxy 3 14 dioxo 1H pyrano[3 4 :6 7]indolizino[1 2 b]quinolin 11 yl)methylene]hydrazide monohydrochloride
CIITA	L45V	339555	0.00412949	4	55	4.66507	-4.96347	-5.0672	Missense	0.15	Bryostatin 1
CIITA	L45V	787220	0.00453963	3	53	-5.32137	-5.49337	-5.30368	Missense	0.15
CIITA	L45V	606985	0.00461168	4	55	-5.11274	-7.95598	-7.54013	Missense	0.15	Glycine 4 ethyl 3 4 12 14 tetrahydro 3 14 dioxo 1H pyrano[3 4 :6 7]indolizino[1 2 b]quinolin 4 yl ester (S) monohydrochloride
CIITA	L45V	667451	0.00809576	4	55	-4.3987	-7.35363	-6.66142	Missense	0.15
CIITA	L45V	645645	0.00831238	4	55	-4.40139	-8	-7.49129	Missense	0.15	ANTINEOPLASTIC 645645
CIITA	L45V	106909	0.0109111	4	54	4.29215	2.09691	0.121392	Missense	0.15	Estra 1 3 5[10] trien 17 one 3 [[4 6 bis(1 aziridinyl) s triazin 2 yl]oxy]
CIITA	L45V	172924	0.0116316	4	55	4.29024	-3.79193	-4.74886	Missense	0.15	BRUSATOL
CIITA	L45V	106969	0.0138701	4	55	4.19042	1.96848	-0.222837	Missense	0.15	CENTAUREIDIN
CIITA	L45V	787217	0.0151479	3	53	-5.37281	-6.23887	-5.59173	Missense	0.15
CIITA	L45V	720065	0.0166136	4	55	4.68688	-5.76354	-6.33471	Missense	0.15	Vedelianin
CIITA	L45V	672552	0.0168521	4	55	-4.10803	-8	-7.78602	Missense	0.15
CIITA	L45V	683787	0.0175598	4	54	-4.6368	-6.85446	-6.45624	Missense	0.15	9H Quino[4 3 2 de][1 10]phenanthrolin 9 one 2 methyl
CIITA	L45V	642301	0.0209602	4	45	-6.71216	-5.98638	-5.42626	Missense	0.15
CIITA	L45V	671900	0.021379	4	55	-4.01095	-8	-7.74427	Missense	0.15
CIITA	L45V	772598	0.0239173	4	54	-4.07284	-6.39886	-6.16572	Missense	0.15
CIITA	L45V	664140	0.0250957	4	55	-3.93691	-8	-7.44588	Missense	0.15
CIITA	L45V	609394	0.0259636	4	48	-3.95811	-8	-7.5659	Missense	0.15	Homohalichondrin B
CIITA	L45V	606174	0.0275176	4	55	-3.88701	-8	-7.75129	Missense	0.15	10 11 Methylenedioxy 20(RS) camptothecin
CIITA	L45V	613012	0.0288931	4	55	-3.85826	-8	-7.72408	Missense	0.15	D gulo Non 6 enonamide 6 7 8 9 tetradeoxy N [hexahydro 2 oxo 6 [(1 oxotetradecyl)oxy] 1H azepin 3 yl] 8 methyl 2 O methyl [1(3S 6S) 6E]
CIITA	L45V	676194	0.0324446	4	55	-3.80715	-8	-7.75026	Missense	0.15
CIITA	L45V	700264	0.0383155	4	55	3.73498	-5	-5.08073	Missense	0.15
CIITA	L45V	143925	0.0408649	4	55	-4.41578	-7.60649	-7.3626	Missense	0.15	Card 20(22) enolide 14 hydroxy 19 oxo 2 3 [[(2S 3S 4S 6R) tetrahydro 3 4 dihydroxy 6 methyl 2H pyran 3 2 diyl]bis(oxy)] (2 alpha 3 beta 5 alpha )
CIITA	L45V	677557	0.0413201	4	55	-4.10249	-7.11183	-6.77306	Missense	0.15
CIITA	Q900R	702326	1.09939e-08	54	4	8.92817	-5.77606	-6.49658	Missense	0.95
CIITA	Q900R	132791	1.1418e-05	55	4	6.73505	-6.76994	-7.30103	Missense	0.95	Butyric acid 2 hydroxy 2 methyl 4 ester with 1 3a beta 4 7 7a alpha 11 11a 11b alpha octahydro 1 alpha 2 alpha 4 beta 11 beta tetrahydroxy 3 alpha 8 11a beta trimethyl 2H 1 11c beta (epoxymethano)phenanthro[10 1 bc]pyran 5 10(3H 6a beta H) dione
CIITA	Q900R	700913	6.8846e-05	51	4	7.07071	-5.79993	-6.5411	Missense	0.95
CIITA	Q900R	126765	0.000196327	54	4	5.79338	-7.36487	-7.69897	Missense	0.95	5H 1 11c beta (Epoxymethano)phenanthro[10 1 bc]pyran 5 10(6a beta H) dione 1 2 3 3a beta 4 7 7a alpha 11 11a 11b alpha decahydro 1 alpha 2 alpha 4 beta 11 beta tetrahydroxy 3 alpha 8 11a beta trimethyl 4 acetate
CIITA	Q900R	676811	0.000242949	53	4	-5.91644	-5.03689	-4.84644	Missense	0.95
CIITA	Q900R	748689	0.00100035	55	4	5.21483	-7.77862	-8	Missense	0.95
CIITA	Q900R	706484	0.00111975	50	4	5.20676	-5.2163	-5.71796	Missense	0.95
CIITA	Q900R	783219	0.00182989	53	3	5.00567	-7.7227	-8	Missense	0.95
CIITA	Q900R	734736	0.00205455	55	4	5.44332	-6.60808	-7.47886	Missense	0.95
CIITA	Q900R	676808	0.00237066	53	4	-5.88406	-5.23679	-4.96752	Missense	0.95
CIITA	Q900R	238187	0.00313438	52	4	4.83427	-7.37836	-7.95598	Missense	0.95	Ailanthinone
CIITA	Q900R	695799	0.00319264	53	4	4.78535	-6.94588	-8	Missense	0.95	7H Dibenzo[a c]cyclohepten 5(6H) one 9 10 11 trimethoxy 3 (methylthio)
CIITA	Q900R	667575	0.004507	55	4	6.00302	-5.22509	-5.87515	Missense	0.95
CIITA	Q900R	756802	0.00532882	55	4	4.56828	-7.8276	-8	Missense	0.95
CIITA	Q900R	774669	0.00601554	53	4	-4.5272	-5.16004	-4.52921	Missense	0.95
CIITA	Q900R	106969	0.00715694	55	4	-4.44585	-0.233783	2.119	Missense	0.95	CENTAUREIDIN
CIITA	Q900R	645645	0.00831238	55	4	4.40139	-7.49129	-8	Missense	0.95	ANTINEOPLASTIC 645645
CIITA	Q900R	750154	0.00853599	55	4	4.62041	-7.34749	-7.50614	Missense	0.95	salarin C
CIITA	Q900R	700914	0.00970281	52	4	5.27585	-6.70463	-7.66195	Missense	0.95
CIITA	Q900R	746567	0.0104988	54	4	-4.29062	-5.29293	-4.72891	Missense	0.95
CIITA	Q900R	650893	0.0138701	55	4	-7.82484	-6.16573	-4.95523	Missense	0.95	Halomonoterpene
CIITA	Q900R	294712	0.0167193	44	4	-4.54232	-5.12997	-4.85471	Missense	0.95	Lobolide
CIITA	Q900R	9170	0.0211052	55	4	4.00546	-6.08657	-7.53567	Missense	0.95	N Desacetylthiocolchicine
CIITA	Q900R	746861	0.0218434	55	4	-3.98584	-5.44589	-4.83449	Missense	0.95
CIITA	Q900R	720065	0.0234039	55	4	-3.97386	-6.32438	-5.90569	Missense	0.95	Vedelianin
CIITA	Q900R	782488	0.0242202	55	4	-4.12681	-5.3862	-4.88763	Missense	0.95
CIITA	Q900R	778345	0.0246064	49	3	8.72229	-6.38929	-7.12558	Missense	0.95
CIITA	Q900R	654289	0.0261853	53	4	-5.01413	-5.20559	-4.96713	Missense	0.95
CIITA	Q900R	778349	0.0275176	53	3	4.57104	-6.5313	-6.81716	Missense	0.95
CIITA	Q900R	782483	0.0276474	55	4	-3.90902	-5.15963	-4.81334	Missense	0.95
CIITA	Q900R	106909	0.0278619	54	4	-3.8684	0.130433	1.97485	Missense	0.95	Estra 1 3 5[10] trien 17 one 3 [[4 6 bis(1 aziridinyl) s triazin 2 yl]oxy]
CIITA	Q900R	683789	0.0294195	49	4	4.25817	-5.04108	-5.43285	Missense	0.95
CIITA	Q900R	730282	0.0309469	55	4	4.49474	-6.57071	-7.27288	Missense	0.95
CIITA	Q900R	782490	0.0369717	55	4	-3.789	-5.13687	-4.72307	Missense	0.95
CIITA	Q900R	678159	0.0370395	53	4	-3.74843	-5.02358	-4.87868	Missense	0.95
CIITA	Q900R	700264	0.0383155	55	4	-3.73498	-5.08073	-5	Missense	0.95
CIITA	R174G	734737	1.23085e-09	53	3	9.84796	-6.05871	-8	Missense	0.99
CIITA	R174G	720876	5.45407e-07	55	3	-7.7196	-5.26955	-4.87588	Missense	0.99
CIITA	R174G	781435	1.38489e-06	56	3	7.39908	-6.15089	-6.71065	Missense	0.99
CIITA	R174G	666011	3.50724e-06	55	3	7.13282	-7.59482	-8	Missense	0.99
CIITA	R174G	664171	7.49319e-06	55	3	6.88918	-7.06699	-8	Missense	0.99	4(1H) Quinolinone 6 (1 pyrrolidinyl) 2 (3 methoxyphenyl)
CIITA	R174G	700893	1.89303e-05	54	3	6.59715	-6.96483	-8	Missense	0.99	Austocystin D
CIITA	R174G	669698	3.56444e-05	56	3	6.33188	-7.05397	-8	Missense	0.99
CIITA	R174G	785118	4.81654e-05	56	3	6.23237	-7.03914	-8	Missense	0.99
CIITA	R174G	781437	6.50106e-05	56	3	7.76931	-5.92863	-6.6339	Missense	0.99
CIITA	R174G	729895	0.000391806	56	3	-5.49647	-5.81987	-5.03059	Missense	0.99
CIITA	R174G	785395	0.000491086	54	3	-5.95595	-6.63012	-6.50419	Missense	0.99
CIITA	R174G	746839	0.00101339	56	3	-5.32228	-6.34605	-5.81394	Missense	0.99
CIITA	R174G	748689	0.00101339	56	3	5.19239	-7.78257	-8	Missense	0.99
CIITA	R174G	747428	0.00120579	54	3	-5.23868	-5.06698	-4.80426	Missense	0.99
CIITA	R174G	767452	0.00129886	54	3	-5.11505	-5.51823	-4.4613	Missense	0.99
CIITA	R174G	654289	0.00165374	54	3	-6.73991	-5.20365	-4.92268	Missense	0.99
CIITA	R174G	691039	0.00204316	56	3	4.9299	-7.11641	-8	Missense	0.99
CIITA	R174G	623310	0.00233527	56	3	-4.87481	-4.53236	-4	Missense	0.99	12 Deoxyphorbol 13 acetate
CIITA	R174G	682995	0.0031193	56	3	-4.75419	-5.0873	-4.82157	Missense	0.99	5 8 Quinolinedione 2 methyl
CIITA	R174G	781434	0.00312871	56	3	6.41622	-6.15472	-6.64278	Missense	0.99
CIITA	R174G	339555	0.00320501	56	3	-4.75341	-5.06547	-4.96125	Missense	0.99	Bryostatin 1
CIITA	R174G	695799	0.00323264	54	3	4.7668	-6.9654	-8	Missense	0.99	7H Dibenzo[a c]cyclohepten 5(6H) one 9 10 11 trimethoxy 3 (methylthio)
CIITA	R174G	729897	0.00407966	56	3	-4.82518	-5.70396	-5.05278	Missense	0.99
CIITA	R174G	676811	0.00449989	54	3	-5.40576	-5.03316	-4.84996	Missense	0.99
CIITA	R174G	756802	0.00540746	56	3	4.55336	-7.83068	-8	Missense	0.99
CIITA	R174G	752114	0.00584469	56	3	-4.51304	-5.89308	-5.58139	Missense	0.99
CIITA	R174G	720909	0.00759307	56	3	4.43016	-7.35002	-8	Missense	0.99
CIITA	R174G	784263	0.00767657	56	3	-4.46738	-5.82715	-5.43289	Missense	0.99
CIITA	R174G	645645	0.00834782	56	3	4.38809	-7.50037	-8	Missense	0.99	ANTINEOPLASTIC 645645
CIITA	R174G	742127	0.0100926	56	3	4.31042	-7.8133	-8	Missense	0.99
CIITA	R174G	686555	0.0116423	56	3	4.25067	-5.56516	-5.77944	Missense	0.99	9H Quino[4 3 2 de]phenanthrolin 9 one 2 (2 phenylethylene)
CIITA	R174G	746861	0.0139193	56	3	-4.17621	-5.43636	-4.80858	Missense	0.99
CIITA	R174G	749946	0.0155925	56	3	-4.42743	-6.30985	-5.86241	Missense	0.99
CIITA	R174G	749942	0.0156171	56	3	-4.5307	-6.30869	-5.89505	Missense	0.99
CIITA	R174G	63010	0.0161113	56	3	-5.22949	-5.55914	-5.42534	Missense	0.99
CIITA	R174G	746567	0.0162311	55	3	-4.11643	-5.28144	-4.75162	Missense	0.99
CIITA	R174G	700270	0.0180262	54	3	4.42471	-4.91744	-5.25595	Missense	0.99	1 3 Dioxolo[4 5 g]quinolin 8(5H) thione 6 [3 (dimethylamino)phenyl]
CIITA	R174G	664170	0.018575	56	3	-4.05634	-5.75701	-5.54807	Missense	0.99
CIITA	R174G	774669	0.018575	54	3	-4.29777	-5.14881	-4.52112	Missense	0.99
CIITA	R174G	737514	0.0200557	56	3	5.77994	-5.80168	-6.12321	Missense	0.99
CIITA	R174G	742321	0.020094	53	3	-4.88544	-5.33382	-5.03504	Missense	0.99
CIITA	R174G	9170	0.0209532	56	3	4.01579	-6.11314	-7.52288	Missense	0.99	N Desacetylthiocolchicine
CIITA	R174G	676816	0.0216982	56	3	-4.82403	-5.11626	-4.98424	Missense	0.99
CIITA	R174G	746563	0.0221635	55	3	-3.9863	-5.18271	-4.79143	Missense	0.99
CIITA	R174G	782483	0.0228329	56	3	-4.13642	-5.15488	-4.78661	Missense	0.99
CIITA	R174G	720065	0.0232069	56	3	-4.51263	-6.32239	-5.80328	Missense	0.99	Vedelianin
CIITA	R174G	683416	0.025363	56	3	4.55064	-5.6253	-6.45417	Missense	0.99	1H Pyrrole 2 carboxamide N [2 [[[4 [[5 5a 6 8 8a 9 hexahydro 5 (4 hydroxy 3 5 dimethoxyphenyl) 6 oxofuro[3 4 :6 7]naphtho[1 2 d] 1 3 dioxol 9 yl]amino] phenyl]amino]carbonyl] 1 methyl 1H pyrrol 4 yl] 1 methyl 4 nitro stereoisomer
CIITA	R174G	749943	0.0255327	51	3	-5.62877	-5.80421	-5.3021	Missense	0.99
CIITA	R174G	682561	0.0279212	56	3	4.67279	-6.59601	-6.83573	Missense	0.99	Cardenolide 2
CIITA	R174G	752817	0.0289625	56	3	-4.2137	-6.34711	-5.69076	Missense	0.99
CIITA	R174G	613012	0.0290403	56	3	3.84943	-7.72901	-8	Missense	0.99	D gulo Non 6 enonamide 6 7 8 9 tetradeoxy N [hexahydro 2 oxo 6 [(1 oxotetradecyl)oxy] 1H azepin 3 yl] 8 methyl 2 O methyl [1(3S 6S) 6E]
CIITA	R174G	695031	0.0327105	56	3	5.97158	-7.04976	-7.89966	Missense	0.99
CIITA	R174G	101088	0.0383155	56	3	4.73254	-6.30973	-6.59093	Missense	0.99	WLN: T3 F5 E666 1A R AXO OV PU CH&TTTTJ J1 N1 RQ IY1& FT6OV CUTJ C1Q D1
CIITA	R174G	700264	0.0384348	56	3	-3.72701	-5.07929	-5	Missense	0.99
CIITA	R174G	671930	0.0385832	49	3	-3.75197	-4.92083	-4.77801	Missense	0.99
CIITA	R174G	752115	0.0464155	56	3	-4.19747	-5.89314	-5.4982	Missense	0.99
CIITA	S781L	669361	2.32866e-15	4	54	-14.5062	-8	-5.43527	Missense	0.05
CIITA	S781L	724381	9.46801e-09	3	54	9.09046	-5.27084	-6.87176	Missense	0.05
CIITA	S781L	695914	8.70998e-08	4	55	8.29522	-5.75866	-6.25706	Missense	0.05	Benzo[1 2 b:4 5 b ]dithiophene 4 8 diol diacetate
CIITA	S781L	613401	3.56444e-05	4	42	7.06863	-4.80196	-5.67063	Missense	0.05
CIITA	S781L	733694	0.000253945	4	55	-5.67993	-8	-7.08097	Missense	0.05
CIITA	S781L	748689	0.00100035	4	55	-5.21483	-8	-7.77862	Missense	0.05
CIITA	S781L	695799	0.00319264	4	53	-4.78535	-8	-6.94588	Missense	0.05	7H Dibenzo[a c]cyclohepten 5(6H) one 9 10 11 trimethoxy 3 (methylthio)
CIITA	S781L	763289	0.00477343	4	55	4.65303	-5.46406	-5.68634	Missense	0.05
CIITA	S781L	656901	0.00478776	4	43	-4.72979	-5.69246	-5.4088	Missense	0.05
CIITA	S781L	720455	0.00478776	4	54	-6.50076	-6.48635	-5.94302	Missense	0.05
CIITA	S781L	756802	0.00532882	4	55	-4.56828	-8	-7.8276	Missense	0.05
CIITA	S781L	682995	0.00563765	4	55	4.5344	-4.82603	-5.0918	Missense	0.05	5 8 Quinolinedione 2 methyl
CIITA	S781L	783085	0.00746718	4	54	-4.91823	-5.46861	-5.20431	Missense	0.05
CIITA	S781L	720909	0.00748931	4	55	-4.44387	-8	-7.3382	Missense	0.05
CIITA	S781L	9170	0.00985892	4	55	-4.31887	-7.68618	-6.07563	Missense	0.05	N Desacetylthiocolchicine
CIITA	S781L	742127	0.00995844	4	55	-4.323	-8	-7.80991	Missense	0.05
CIITA	S781L	106969	0.0100953	4	55	4.30416	2.04374	-0.22831	Missense	0.05	CENTAUREIDIN
CIITA	S781L	642316	0.0108876	4	46	-4.34081	-7.48941	-6.96037	Missense	0.05	ANTINEOPLASTIC 642316
CIITA	S781L	701389	0.0109134	3	53	-4.31384	-7.21594	-6.48742	Missense	0.05	1 3 Dioxolo[4 5 g]quinoline 5 carboxylic acid 6 (2 fluorophenyl) 5 8 dihydro 8 oxo 1 1 dimethylethyl ester
CIITA	S781L	643355	0.0138191	4	41	4.27833	-4.8655	-5.60735	Missense	0.05
CIITA	S781L	714899	0.0143807	3	52	-4.49413	-5.96838	-5.69965	Missense	0.05
CIITA	S781L	691039	0.0164819	4	55	-4.1542	-7.92474	-7.10582	Missense	0.05
CIITA	S781L	679034	0.018455	4	55	-4.30878	-7.18474	-6.48781	Missense	0.05	1 8 Naphthyridin 4(1H) one 2 (3 chlorophenyl)
CIITA	S781L	646847	0.0186821	4	55	-4.79594	-6.06278	-5.70444	Missense	0.05	Bengamide G
CIITA	S781L	746861	0.0198456	4	55	4.0269	-4.83311	-5.44599	Missense	0.05
CIITA	S781L	664138	0.0235188	4	55	-4.08068	-7.92474	-7.24694	Missense	0.05
CIITA	S781L	620595	0.0241405	4	42	4.1137	-4.81477	-5.57363	Missense	0.05	Bullatacinone
CIITA	S781L	664140	0.0250957	4	55	-3.93691	-8	-7.44588	Missense	0.05
CIITA	S781L	609394	0.0259636	4	48	-3.95811	-8	-7.5659	Missense	0.05	Homohalichondrin B
CIITA	S781L	775606	0.0281241	4	52	-4.33675	-5.8244	-5.59394	Missense	0.05
CIITA	S781L	613012	0.0288931	4	55	-3.85826	-8	-7.72408	Missense	0.05	D gulo Non 6 enonamide 6 7 8 9 tetradeoxy N [hexahydro 2 oxo 6 [(1 oxotetradecyl)oxy] 1H azepin 3 yl] 8 methyl 2 O methyl [1(3S 6S) 6E]
CIITA	S781L	686555	0.0316592	4	55	-3.80983	-5.75961	-5.5627	Missense	0.05	9H Quino[4 3 2 de]phenanthrolin 9 one 2 (2 phenylethylene)
CIITA	S781L	106909	0.0364887	4	54	3.78948	2.01851	0.1272	Missense	0.05	Estra 1 3 5[10] trien 17 one 3 [[4 6 bis(1 aziridinyl) s triazin 2 yl]oxy]
CIITA	S781L	742997	0.037282	4	55	-4.33162	-7.77423	-7.25276	Missense	0.05
CIITA	S781L	700264	0.0383155	4	55	3.73498	-5	-5.08073	Missense	0.05
CIITA	S781L	695032	0.0410829	4	55	-3.91194	-6.91148	-6.53363	Missense	0.05
CIITA	S781L	761943	0.0436029	4	55	4.17306	-4.8969	-5.1099	Missense	0.05
CIITA	S781L	767580	0.0459021	4	54	3.71722	-4.11488	-4.69719	Missense	0.05
CIITA	V782A	669361	5.71314e-15	3	55	-14.0118	-8	-5.48191	Missense	0.05
CIITA	V782A	747427	1.19118e-08	3	56	-9.78436	-5.67904	-5.27979	Missense	0.05
CIITA	V782A	734924	1.12318e-06	3	51	-7.62282	-5.7408	-5.38022	Missense	0.05
CIITA	V782A	736380	2.08618e-06	3	54	-7.30303	-5.71685	-5.44562	Missense	0.05
CIITA	V782A	695914	2.63477e-06	3	56	7.82173	-5.76087	-6.24804	Missense	0.05	Benzo[1 2 b:4 5 b ]dithiophene 4 8 diol diacetate
CIITA	V782A	656904	3.20551e-06	3	45	-7.50313	-8	-7.48167	Missense	0.05	ANTINEOPLASTIC 656904
CIITA	V782A	613401	6.71366e-05	3	43	7.31668	-4.76143	-5.65326	Missense	0.05
CIITA	V782A	781439	6.75543e-05	3	54	7.27549	-4.89326	-5.3255	Missense	0.05
CIITA	V782A	690274	0.000260525	3	56	-5.6997	-7.64027	-6.54123	Missense	0.05
CIITA	V782A	733694	0.000261002	3	56	-5.6508	-8	-7.09738	Missense	0.05
CIITA	V782A	676794	0.000491569	3	56	-5.69675	-5.60423	-5.34657	Missense	0.05	Olean 12 en 28 oic acid 3 beta (6 methyl beta D glucopyranuronosyloxy) [2 O [3 O (D apio beta D ribofuranosy) 4 O ( beta D xylopyranosyl) 6 deoxy beta D gulopyranosyl] beta D xylopyranosyl] ester
CIITA	V782A	763289	0.000702485	3	56	5.298	-5.44732	-5.68327	Missense	0.05
CIITA	V782A	748689	0.00101339	3	56	-5.19239	-8	-7.78257	Missense	0.05
CIITA	V782A	664138	0.00124156	3	56	-5.11566	-8	-7.25501	Missense	0.05
CIITA	V782A	648778	0.00153513	3	47	-5.20122	-6.84608	-6.35025	Missense	0.05	ANTINEOPLASTIC 648778
CIITA	V782A	676788	0.00217457	3	56	-4.88763	-5.53957	-5.27035	Missense	0.05	Olean 12 en 28 oic acid 3 beta (6 methyl beta D glucopyranuronosyloxy) [2 O [4 O ( beta D xylopyranosyl) 6 deoxy beta D gulopyranosyl] beta L arabinopyranosyl] ester
CIITA	V782A	736382	0.00246866	3	52	-4.90033	-5.7579	-5.64182	Missense	0.05
CIITA	V782A	695799	0.00323264	3	54	-4.7668	-8	-6.9654	Missense	0.05	7H Dibenzo[a c]cyclohepten 5(6H) one 9 10 11 trimethoxy 3 (methylthio)
CIITA	V782A	619604	0.00514781	3	49	-4.63371	-8	-7.67899	Missense	0.05
CIITA	V782A	756802	0.00540746	3	56	-4.55336	-8	-7.83068	Missense	0.05
CIITA	V782A	720909	0.00759307	3	56	-4.43016	-8	-7.35002	Missense	0.05
CIITA	V782A	646847	0.00854262	3	56	-4.71629	-6.02134	-5.71306	Missense	0.05	Bengamide G
CIITA	V782A	656901	0.0100926	3	44	-4.65885	-5.70143	-5.41463	Missense	0.05
CIITA	V782A	742127	0.0100926	3	56	-4.31042	-8	-7.8133	Missense	0.05
CIITA	V782A	701389	0.0109134	3	53	-4.31384	-7.21594	-6.48742	Missense	0.05	1 3 Dioxolo[4 5 g]quinoline 5 carboxylic acid 6 (2 fluorophenyl) 5 8 dihydro 8 oxo 1 1 dimethylethyl ester
CIITA	V782A	9170	0.0113511	3	56	-4.35052	-7.74062	-6.10147	Missense	0.05	N Desacetylthiocolchicine
CIITA	V782A	700265	0.0122714	3	54	-4.23496	-6.67569	-6.24175	Missense	0.05	1 3 Dioxolo[4 5 g]quinolin 8(5H) one 6 7 dihydro 6 (3 methoxyphenyl) (6R)
CIITA	V782A	682995	0.0132987	3	56	4.3608	-4.82376	-5.08718	Missense	0.05	5 8 Quinolinedione 2 methyl
CIITA	V782A	643355	0.0138943	3	42	4.30302	-4.845	-5.59115	Missense	0.05
CIITA	V782A	106969	0.0139324	3	56	4.179	1.96848	-0.183706	Missense	0.05	CENTAUREIDIN
CIITA	V782A	642316	0.0148783	3	47	-4.20062	-7.47825	-6.97234	Missense	0.05	ANTINEOPLASTIC 642316
CIITA	V782A	672552	0.0170436	3	56	-4.09729	-8	-7.78985	Missense	0.05
CIITA	V782A	21075	0.0209871	3	55	-4.0098	-5.95519	-4.156	Missense	0.05	Pilocereine
CIITA	V782A	670929	0.0210621	3	51	-4.0634	-5.81701	-5.58675	Missense	0.05
CIITA	V782A	641712	0.0250957	3	45	-5.88965	-5.63225	-5.37312	Missense	0.05
CIITA	V782A	664140	0.0252564	3	56	-3.92751	-8	-7.45578	Missense	0.05
CIITA	V782A	609394	0.0261853	3	49	-3.94558	-8	-7.57476	Missense	0.05	Homohalichondrin B
CIITA	V782A	648777	0.0276517	3	47	-4.20398	-6.81723	-6.31954	Missense	0.05
CIITA	V782A	723261	0.0286288	3	56	4.07254	-6.74804	-7.09433	Missense	0.05
CIITA	V782A	746861	0.0287913	3	56	3.84757	-4.86161	-5.43352	Missense	0.05
CIITA	V782A	613012	0.0290403	3	56	-3.84943	-8	-7.72901	Missense	0.05	D gulo Non 6 enonamide 6 7 8 9 tetradeoxy N [hexahydro 2 oxo 6 [(1 oxotetradecyl)oxy] 1H azepin 3 yl] 8 methyl 2 O methyl [1(3S 6S) 6E]
CIITA	V782A	648786	0.0347918	3	47	-3.91525	-7.78226	-7.37806	Missense	0.05	ANTINEOPLASTIC 648786
CIITA	V782A	700264	0.0384348	3	56	3.72701	-5	-5.07929	Missense	0.05
CIITA	V782A	678163	0.0400499	3	54	3.74992	-5.74836	-5.89521	Missense	0.05
CIITA	V782A	763279	0.042082	3	56	4.88937	-5.17363	-5.52165	Missense	0.05
CIITA	V782A	328416	0.0425501	3	55	-3.96964	-6.68693	-6.43557	Missense	0.05	Withaferin A diacetate
CIITA	V782A	784258	0.0454769	3	56	-4.27089	-5.73625	-5.65473	Missense	0.05
CSF3R	E149D	90636	2.19385e-07	3	56	-8.0216	-8	-6.88749	Missense	0.001	VINCALEUCOBLASTINE
CSF3R	E149D	682280	1.56098e-06	3	56	-7.39775	-8	-7.69913	Missense	0.001
CSF3R	E149D	732916	0.000122393	3	55	5.97229	-5.24183	-6.05404	Missense	0.001
CSF3R	E149D	131547	0.000505748	3	56	-5.43268	-8	-7.68004	Missense	0.001	TUBOLOSINE
CSF3R	E149D	767452	0.00129886	3	54	5.11505	-4.4613	-5.51823	Missense	0.001
CSF3R	E149D	18894	0.00222378	3	56	-4.89396	-2.95078	-1.46937	Missense	0.001	delta Valerolactam
CSF3R	E149D	24817	0.00510964	3	56	-4.61337	-7.17575	-4.62513	Missense	0.001	Furo[3 4 :6 7]naphtho[2 3 d] 1 3 dioxol 6(5aH) one 5 8 8a 9 tetrahydro 10 hydroxy 5 (4 hydroxy 3 5 dimethoxyphenyl) [5R (5 alpha 5a beta 8a alpha )]
CSF3R	E149D	729128	0.00549922	3	49	4.81539	-4.78209	-5.20682	Missense	0.001
CSF3R	E149D	651013	0.00564238	3	56	-5.51115	-6.72657	-6.23847	Missense	0.001	Alkaloid isolated from West African medicinal plant
CSF3R	E149D	106909	0.0110386	3	55	4.27939	2.09691	0.157311	Missense	0.001	Estra 1 3 5[10] trien 17 one 3 [[4 6 bis(1 aziridinyl) s triazin 2 yl]oxy]
CSF3R	E149D	163501	0.0139324	3	56	4.66585	-5.46146	-5.71605	Missense	0.001	5 Isoxazoleacetic acid alpha amino 3 chloro 4 5 dihydro [S (R* R*)]
CSF3R	E149D	106969	0.0139324	3	56	4.179	1.96848	-0.183706	Missense	0.001	CENTAUREIDIN
CSF3R	E149D	670663	0.0140982	3	47	-4.60225	-5.34472	-4.91482	Missense	0.001
CSF3R	E149D	706484	0.0166837	3	51	-5.34264	-5.8247	-5.21986	Missense	0.001
CSF3R	E149D	706464	0.0247971	3	52	3.96001	-4	-4.30077	Missense	0.001	1 8 Naphthyridin 4(1H) one 2 (benzo[b]thiophen 2 yl) 7 methyl
CSF3R	E149D	656177	0.0249724	3	56	-4.80087	-7.89966	-7.078	Missense	0.001	7 Epi 10 deacetyltaxol
CSF3R	E149D	664140	0.0252564	3	56	-3.92751	-8	-7.45578	Missense	0.001
CSF3R	E149D	731410	0.0271973	3	53	3.90374	-5	-5.1673	Missense	0.001
CSF3R	E149D	613012	0.0290403	3	56	-3.84943	-8	-7.72901	Missense	0.001	D gulo Non 6 enonamide 6 7 8 9 tetradeoxy N [hexahydro 2 oxo 6 [(1 oxotetradecyl)oxy] 1H azepin 3 yl] 8 methyl 2 O methyl [1(3S 6S) 6E]
CSF3R	E149D	254665	0.0294479	3	56	-4.43972	-6.37281	-5.86268	Missense	0.001	JUSTICIDIN B
CSF3R	E149D	700264	0.0384348	3	56	3.72701	-5	-5.07929	Missense	0.001
CSF3R	E149D	706480	0.0408406	3	52	4.46765	-4.51588	-5.03078	Missense	0.001
CSF3R	E149D	24819	0.0481664	3	56	-3.62987	-8	-7.44323	Missense	0.001	Furo[3 4 :6 7]naphtho[2 3 d] 1 3 dioxol 6(5aH) one 5 8 8a 9 tetrahydro 10 hydroxy 5 (3 4 5 trimethoxyphenyl) [5R (5 alpha 5a beta 8a alpha )]
CTLA4	T17A	267707	0.0195819	36	21	-4.05897	-5.28372	-4.92466	Missense	0.45	Cedronine
CTLA4	T17A	679024	0.0249724	38	21	-3.92906	-4.53201	-4.2033	Missense	0.45	1 8 Naphthyridin 4(1H) one 2 (4 fluorophenyl) 5 methyl
CTLA4	T17A	695027	0.0256779	37	21	-3.9926	-6.13975	-5.5763	Missense	0.45
CTLA4	T17A	380856	0.0298057	38	20	-3.98829	-6.29429	-5.12742	Missense	0.45	ACRONYCINE 2 NITRO
CTLA4	T17A	615259	0.0312094	34	16	-4.04715	-6.05308	-5.01387	Missense	0.45
CTLA4	T17A	314035	0.0419833	38	20	-3.69703	-5.6493	-5.19843	Missense	0.45	Buddledin C
CTLA4	T17A	683788	0.0445886	37	21	-3.69293	-6.30191	-5.86378	Missense	0.45	5H Quino[6 7 8 ij][2 7]naphthridin 5 one
CUX1	A448T	775605	0.00412043	44	12	-4.67559	-4.98092	-4.78071	Missense	0.56
CUX1	A448T	606985	0.0149417	46	13	4.18762	-7.47855	-7.88596	Missense	0.56	Glycine 4 ethyl 3 4 12 14 tetrahydro 3 14 dioxo 1H pyrano[3 4 :6 7]indolizino[1 2 b]quinolin 4 yl ester (S) monohydrochloride
CUX1	A448T	671900	0.0342704	46	13	3.81557	-7.69806	-7.98645	Missense	0.56
CUX1	A448T	784263	0.0424469	46	13	-3.68982	-5.89203	-5.50659	Missense	0.56
CUX1	A448T	783356	0.0446755	46	13	-3.65493	-5.86859	-5.60255	Missense	0.56
CUX1	A448T	671901	0.0480187	46	13	3.6558	-7.33926	-7.87513	Missense	0.56
CYSLTR2	M201V	676813	7.45253e-10	4	55	-9.77201	-5.67841	-5.36116	Missense	0.01	Indeno[1 7a a]phenanthrene 2 7 10 triol 10 O acetyl 7 O (6 O acetyl beta D glucopyranosyl) 1 2 3 4 4a 5 6b 7 8 8a 9 10 11 12 12a 12b 13 14 octadecahydro 4 6b 9 9 12a pentamethyl (2 alpha 4 alpha 4a alpha 6b beta 7 alpha 8a alpha 10 alpha 12a beta 12b alpha 14a alpha )
CYSLTR2	M201V	720456	6.29285e-06	4	54	-9.45691	-7.95598	-7.24581	Missense	0.01
CYSLTR2	M201V	744039	2.11742e-05	4	55	-6.73283	-5.30039	-4.70093	Missense	0.01
CYSLTR2	M201V	720796	0.000143133	3	53	-6.17221	-5.53139	-5.37058	Missense	0.01	Isolaurenisol
CYSLTR2	M201V	748689	0.00100035	4	55	-5.21483	-8	-7.77862	Missense	0.01
CYSLTR2	M201V	132791	0.00109064	4	55	-6.15798	-7.35649	-6.76591	Missense	0.01	Butyric acid 2 hydroxy 2 methyl 4 ester with 1 3a beta 4 7 7a alpha 11 11a 11b alpha octahydro 1 alpha 2 alpha 4 beta 11 beta tetrahydroxy 3 alpha 8 11a beta trimethyl 2H 1 11c beta (epoxymethano)phenanthro[10 1 bc]pyran 5 10(3H 6a beta H) dione
CYSLTR2	M201V	736382	0.00130478	3	52	-5.52085	-5.7793	-5.64059	Missense	0.01
CYSLTR2	M201V	741732	0.00162467	4	55	-5.4221	-6.86092	-6.53246	Missense	0.01
CYSLTR2	M201V	744015	0.00317733	4	54	-4.77939	-8	-7.62989	Missense	0.01
CYSLTR2	M201V	695025	0.00467549	4	55	-5.50737	-5.68436	-5.42268	Missense	0.01
CYSLTR2	M201V	619604	0.00502352	4	48	-4.65444	-8	-7.67231	Missense	0.01
CYSLTR2	M201V	642281	0.00852793	3	43	5.08984	-5.06458	-5.48815	Missense	0.01
CYSLTR2	M201V	678159	0.00948444	3	54	-7.40427	-5.35352	-4.99452	Missense	0.01
CYSLTR2	M201V	656608	0.00985892	3	44	-7.46634	-5.44534	-5.0428	Missense	0.01
CYSLTR2	M201V	662474	0.0106728	4	55	-4.29481	-8	-7.63331	Missense	0.01
CYSLTR2	M201V	651851	0.0108174	3	45	5.27768	-5.86623	-6.47985	Missense	0.01
CYSLTR2	M201V	380856	0.0112891	4	54	-4.66703	-6.71936	-5.83063	Missense	0.01	ACRONYCINE 2 NITRO
CYSLTR2	M201V	720694	0.0146152	4	55	-5.2411	-7.79267	-7.54467	Missense	0.01
CYSLTR2	M201V	648786	0.0150516	4	46	-4.20172	-7.79267	-7.36837	Missense	0.01	ANTINEOPLASTIC 648786
CYSLTR2	M201V	741730	0.0164819	4	55	-4.7972	-7.95598	-7.61011	Missense	0.01
CYSLTR2	M201V	672552	0.0168521	4	55	-4.10803	-8	-7.78602	Missense	0.01
CYSLTR2	M201V	652112	0.0229768	4	45	-4.04779	-6.67674	-6.28902	Missense	0.01
CYSLTR2	M201V	339555	0.0231572	4	55	3.98188	-4.97231	-5.06656	Missense	0.01	Bryostatin 1
CYSLTR2	M201V	664140	0.0250957	4	55	-3.93691	-8	-7.44588	Missense	0.01
CYSLTR2	M201V	676808	0.0278504	4	53	-4.70068	-5.43149	-5.20177	Missense	0.01
CYSLTR2	M201V	648771	0.0278504	4	45	-3.93969	-8	-7.56935	Missense	0.01	ANTINEOPLASTIC 648771
CYSLTR2	M201V	613012	0.0288931	4	55	-3.85826	-8	-7.72408	Missense	0.01	D gulo Non 6 enonamide 6 7 8 9 tetradeoxy N [hexahydro 2 oxo 6 [(1 oxotetradecyl)oxy] 1H azepin 3 yl] 8 methyl 2 O methyl [1(3S 6S) 6E]
CYSLTR2	M201V	667447	0.049019	4	55	-3.61439	-7.63072	-7.02043	Missense	0.01
DIS3	N239S	764114	0.00860452	17	41	4.4087	-4.8802	-5.14605	Missense	0.32
DIS3	N239S	764115	0.014232	17	41	4.17587	-4.88066	-5.12724	Missense	0.32
DIS3	N239S	626163	0.0171392	16	30	4.17282	-5.61273	-6.16091	Missense	0.32	Discorhabdin C nitrodienone TFA
DIS3	N239S	294712	0.0267261	16	32	3.95201	-4.91285	-5.20413	Missense	0.32	Lobolide
DIS3	N239S	689303	0.0276214	18	41	3.86886	-4.82683	-5.06897	Missense	0.32
DIS3	N239S	682995	0.0460914	18	41	3.65386	-4.85322	-5.17062	Missense	0.32	5 8 Quinolinedione 2 methyl
DIS3	T296R	742321	0.0206605	39	17	-4.03208	-5.41062	-5.1049	Missense	0.43
EP300	S697R	745943	1.27191e-06	3	56	-7.58138	-7.04756	-6.36621	Missense	0.001
EP300	S697R	644945	3.98454e-05	3	56	-6.96307	-7.22593	-6.54985	Missense	0.001	Furo[3 4 :6 7]naphtho[2 3 d] 1 3 dioxol 6 one 5 5a 6 8 8a 9 hexahydro 5 (4 hydroxy 3 5 dimethoxyphenyl) 9 [2 (dimethylamino)ethoxy] stereoisomer hydrochloride
EP300	S697R	673596	6.8846e-05	3	56	-6.11139	-8	-7.6422	Missense	0.001	7-Ethyl-10-hydroxycamptothecin
EP300	S697R	695407	0.000149025	3	56	5.8724	-5.03031	-5.28296	Missense	0.001	Mucocin
EP300	S697R	748820	0.00015423	3	55	-8.40218	-5.91089	-5.37292	Missense	0.001
EP300	S697R	716443	0.000235155	3	54	-5.72752	-8	-7.46391	Missense	0.001
EP300	S697R	661757	0.000252872	3	53	6.01507	-5.82951	-6.2448	Missense	0.001
EP300	S697R	671901	0.000252872	3	56	-5.66844	-8	-7.42826	Missense	0.001
EP300	S697R	742128	0.000353804	3	56	-7.05271	-6.43601	-6.02242	Missense	0.001
EP300	S697R	131547	0.000505748	3	56	-5.43268	-8	-7.68004	Missense	0.001	TUBOLOSINE
EP300	S697R	651013	0.00101339	3	56	-5.20594	-6.64573	-6.2428	Missense	0.001	Alkaloid isolated from West African medicinal plant
EP300	S697R	342435	0.00117358	3	44	5.26937	-4.40009	-4.56946	Missense	0.001	QUINAZOLINONE
EP300	S697R	664138	0.00124156	3	56	-5.11566	-8	-7.25501	Missense	0.001
EP300	S697R	767452	0.00129886	3	54	5.11505	-4.4613	-5.51823	Missense	0.001
EP300	S697R	615484	0.00130784	3	56	5.23036	-5.21252	-5.58888	Missense	0.001	2(5H) Furanone 3 [2 13 dihydroxy 13 [octahydro 5 (1 hydroxyundecyl)[2 2 bifuran] 5 yl]tridecyl] 5 methyl [2R [2 alpha [2 R* 5 R*(S*)] 5 beta [1(S*) 2R* 13R*]]]
EP300	S697R	671825	0.00156604	3	56	5.29636	-4.94014	-5.1952	Missense	0.001
EP300	S697R	673591	0.00182989	3	55	-4.98406	-8	-7.40058	Missense	0.001
EP300	S697R	24817	0.00200961	3	56	-5.03438	-7.42254	-4.61191	Missense	0.001	Furo[3 4 :6 7]naphtho[2 3 d] 1 3 dioxol 6(5aH) one 5 8 8a 9 tetrahydro 10 hydroxy 5 (4 hydroxy 3 5 dimethoxyphenyl) [5R (5 alpha 5a beta 8a alpha )]
EP300	S697R	695401	0.0020699	3	55	5.65898	-4.73986	-5.30728	Missense	0.001	Rollidecin B
EP300	S697R	673593	0.00309435	3	56	-4.77424	-8	-7.52126	Missense	0.001
EP300	S697R	687015	0.00381391	3	52	4.73441	-4.75881	-5.13705	Missense	0.001
EP300	S697R	720712	0.00382472	3	54	6.21873	-4.6588	-4.98713	Missense	0.001
EP300	S697R	673595	0.0041986	3	56	-4.65076	-8	-7.55639	Missense	0.001
EP300	S697R	700089	0.0049506	3	55	-4.59664	-8	-7.49448	Missense	0.001	Diazonamide A
EP300	S697R	106909	0.00791159	3	55	4.41051	2.19725	0.151837	Missense	0.001	Estra 1 3 5[10] trien 17 one 3 [[4 6 bis(1 aziridinyl) s triazin 2 yl]oxy]
EP300	S697R	645645	0.00834782	3	56	-4.38809	-8	-7.50037	Missense	0.001	ANTINEOPLASTIC 645645
EP300	S697R	624676	0.0115985	3	49	4.4804	-7.33333	-7.67621	Missense	0.001
EP300	S697R	740544	0.0116682	3	56	6.36753	-5.22444	-5.99038	Missense	0.001
EP300	S697R	106969	0.0139324	3	56	4.179	1.96848	-0.183706	Missense	0.001	CENTAUREIDIN
EP300	S697R	716446	0.0142347	3	53	-4.18864	-7.69897	-7.29456	Missense	0.001
EP300	S697R	735968	0.0155038	3	56	-4.96496	-7.52696	-7.156	Missense	0.001
EP300	S697R	643355	0.0170436	3	42	4.2026	-4.89345	-5.58769	Missense	0.001
EP300	S697R	672552	0.0170436	3	56	-4.09729	-8	-7.78985	Missense	0.001
EP300	S697R	642295	0.0182064	3	46	-4.27922	-5.38402	-5.16797	Missense	0.001
EP300	S697R	651860	0.0200342	3	44	-5.42588	-7.53993	-6.78466	Missense	0.001
EP300	S697R	671900	0.0215528	3	56	-4.00099	-8	-7.74883	Missense	0.001
EP300	S697R	667451	0.0243047	3	56	-4.20182	-7.37643	-6.67256	Missense	0.001
EP300	S697R	664140	0.0252564	3	56	-3.92751	-8	-7.45578	Missense	0.001
EP300	S697R	651855	0.0256097	3	45	-4.19354	-7.48123	-7.09634	Missense	0.001
EP300	S697R	606174	0.0276189	3	56	-3.87798	-8	-7.75573	Missense	0.001	10 11 Methylenedioxy 20(RS) camptothecin
EP300	S697R	764519	0.0278504	3	55	-3.95117	-6.74653	-6.45094	Missense	0.001
EP300	S697R	21075	0.0278769	3	55	-3.87053	-5.92158	-4.15784	Missense	0.001	Pilocereine
EP300	S697R	620595	0.031584	3	43	3.89802	-4.8821	-5.55129	Missense	0.001	Bullatacinone
EP300	S697R	628676	0.0325876	3	54	-4.27636	-6.44273	-6.06942	Missense	0.001	Furo[3 4 :6 7]naphtho[2 3 d] 1 3 dioxol 6(5aH) one 9 [(4 aminophenyl)amino] 5 8 8a 9 tetrahydro 5 (4 hydroxy 3 5 dimethoxyphenyl) dihydrochloride
EP300	S697R	682452	0.0362568	3	54	-4.53794	-6.55887	-6.26019	Missense	0.001	Benzo[1 2 b:5 4 b ]dithiophene 4 8 dione 2 5 diacetyl
EP300	S697R	339875	0.0388665	3	44	3.7752	-4.39142	-4.70674	Missense	0.001	PHORBOL DIACETYL 12 OCTADIENOYL 4 DEOXY
EP300	S697R	9170	0.039321	3	56	-3.70969	-7.44893	-6.1171	Missense	0.001	N Desacetylthiocolchicine
EP300	S697R	695397	0.0422927	3	55	4.11481	-4.62376	-5.23067	Missense	0.001	Goniotriocin
EP300	S697R	24819	0.0481664	3	56	-3.62987	-8	-7.44323	Missense	0.001	Furo[3 4 :6 7]naphtho[2 3 d] 1 3 dioxol 6(5aH) one 5 8 8a 9 tetrahydro 10 hydroxy 5 (3 4 5 trimethoxyphenyl) [5R (5 alpha 5a beta 8a alpha )]
EP400	A3094T	670663	0.00415331	6	44	-4.7204	-5.31674	-4.88932	Missense	0.09
EP400	A3094T	106969	0.00917445	9	50	4.39094	2.03538	-0.45401	Missense	0.09	CENTAUREIDIN
EP400	A3094T	9856	0.0221635	9	50	3.99375	-3.70282	-4.66651	Missense	0.09	Groco 6
EP400	A3094T	768507	0.0490197	9	49	3.85896	-4.96276	-5.1803	Missense	0.09
EPCAM	M115T	778350	0.00889058	39	20	-4.37867	-7.09188	-6.67361	Missense	0.66
EPCAM	M115T	778347	0.0495444	39	20	-3.64241	-7.16707	-6.71859	Missense	0.66
EPHA3	R914H	665164	0.00176706	8	50	-5.12935	-6.43977	-5.92571	Missense	0.07
EPHA3	R914H	742139	0.00748192	8	51	4.91154	-5.84026	-6.74019	Missense	0.07
EPHA3	R914H	682994	0.00822594	8	51	-4.77979	-6.46382	-6.03275	Missense	0.07	Benzo[1 2 b:4 5 b ]dithiophene 4 8 diol diester with butanoic acid
EPHA3	R914H	656204	0.0111424	7	50	-4.86269	-5.73179	-5.39074	Missense	0.07	Discorhabdin G
EPHA3	R914H	782488	0.0189451	8	51	4.04409	-4.93445	-5.41796	Missense	0.07
EPHA3	R914H	664140	0.0241405	8	51	-3.97909	-8	-7.40242	Missense	0.07
EPHA3	R914H	619604	0.027129	6	46	-3.9219	-7.97065	-7.66189	Missense	0.07
EPHA3	R914H	722280	0.0355023	8	51	-3.83345	-7.79974	-7.38928	Missense	0.07
EPHA3	R914H	737511	0.0484188	8	50	3.83167	-4.93226	-5.103	Missense	0.07
EPHA3	W924R	700913	0.0311631	36	19	-3.95836	-6.0768	-5.43138	Missense	0.4
ERBB2	P1170A	734738	0.012201	41	13	4.85065	-5.2908	-5.78797	Missense	0.49
ERBB2	P1170A	304940	0.0171141	44	14	4.09009	-5.37809	-5.65987	Missense	0.49	2 Propenoic acid 2 methyl 9 (chloromethyl)dodecahydro 8 9 dihydroxy 3 6 bis(methylene) 2 oxoazuleno[4 5 b]furan 4 yl ester [3aR (3a alpha 4 alpha 6a alpha 8 beta 9 alpha 9a alpha 9b beta )]
ERBB2	P1170A	702326	0.0289333	45	13	4.01324	-5.71001	-6.22639	Missense	0.49
ERBB2	P1170A	661254	0.0352091	45	14	3.76213	-0.481277	-0.724967	Missense	0.49
ERBB3	S1119C	664138	0.00197163	11	48	-5.0165	-7.96798	-7.13818	Missense	0.06
ERBB3	S1119C	326672	0.0197875	6	39	4.12283	-5.14624	-5.89164	Missense	0.06
ERBB3	S1119C	645645	0.0220827	11	48	-4.00112	-7.96382	-7.42539	Missense	0.06	ANTINEOPLASTIC 645645
ERBB3	S1119C	664140	0.023216	11	48	-4.01655	-8	-7.36507	Missense	0.06
ERBB3	S1119C	746567	0.0257567	11	47	3.94305	-4.77783	-5.36549	Missense	0.06
ERBB3	S1119C	669359	0.0484771	11	48	-3.61904	-7.6695	-6.92543	Missense	0.06
ERCC2	D288N	664139	4.79784e-11	3	56	10.7176	-5	-6.79017	Missense	0.19
ERCC2	D288N	724381	9.46801e-09	3	54	9.09046	-5.27084	-6.87176	Missense	0.19
ERCC2	D288N	678530	2.63477e-06	3	56	-7.18809	-5.71827	-5.42546	Missense	0.19	1H Indole 3 3 (2 5 piperazinediyl)bis(6 bromo (+ ) dihydrobromide
ERCC2	D288N	9856	0.000591608	3	56	5.52617	-3.43101	-4.57782	Missense	0.19	Groco 6
ERCC2	D288N	678162	0.00069876	3	56	-5.55884	-7.74062	-7.15189	Missense	0.19
ERCC2	D288N	696120	0.00116812	3	56	6.66574	-4.93878	-5.67161	Missense	0.19
ERCC2	D288N	664138	0.00124156	3	56	-5.11566	-8	-7.25501	Missense	0.19
ERCC2	D288N	767452	0.00129886	3	54	5.11505	-4.4613	-5.51823	Missense	0.19
ERCC2	D288N	676183	0.00158365	3	56	-5.31805	-7.9413	-7.19393	Missense	0.19
ERCC2	D288N	716444	0.00274795	3	54	-4.83798	-7.52288	-7.11126	Missense	0.19
ERCC2	D288N	642285	0.00317733	3	46	5.01225	-5.81621	-6.33637	Missense	0.19
ERCC2	D288N	744015	0.0032257	3	55	-4.76159	-8	-7.63662	Missense	0.19
ERCC2	D288N	9170	0.00403695	3	56	-4.67389	-7.79931	-6.09833	Missense	0.19	N Desacetylthiocolchicine
ERCC2	D288N	606172	0.00416611	3	56	4.66204	-5.33132	-5.77181	Missense	0.19	11 Formyl 20(RS) camptothecin
ERCC2	D288N	756802	0.00540746	3	56	-4.55336	-8	-7.83068	Missense	0.19
ERCC2	D288N	676181	0.00644919	3	56	-4.49072	-8	-7.4363	Missense	0.19
ERCC2	D288N	622163	0.0165397	3	42	4.21901	-4	-4.15655	Missense	0.19
ERCC2	D288N	676180	0.0207487	3	56	-4.43903	-7.88261	-7.36555	Missense	0.19
ERCC2	D288N	326672	0.0227429	3	42	4.0696	-5.17251	-5.83652	Missense	0.19
ERCC2	D288N	628665	0.0276189	3	56	4.13003	-5.77775	-6.12111	Missense	0.19
ERCC2	D288N	600219	0.0278639	3	43	-3.95406	-8	-7.46325	Missense	0.19
ERCC2	D288N	603077	0.0287513	3	47	4.79479	-5.00685	-5.72271	Missense	0.19
ERCC2	D288N	667446	0.0317431	3	56	-3.95064	-7.84096	-7.01987	Missense	0.19
ERCC2	D288N	676194	0.0325876	3	56	-3.79869	-8	-7.75472	Missense	0.19
ERCC2	D288N	700268	0.0346772	3	54	-3.78321	-7.69897	-7.15534	Missense	0.19	4(1H) Quinolinone 2 3 dihydro 2 (3 methoxyphenyl) 6 (1 pyrrolidinyl)
ERCC2	D288N	700264	0.0384348	3	56	3.72701	-5	-5.07929	Missense	0.19
ERCC2	D288N	729895	0.039296	3	56	3.7251	-5.2578	-5.8077	Missense	0.19
ERCC4	R415Q	723399	3.12197e-06	6	52	-7.14957	-7.97065	-7.16631	Missense	0.03
ERCC4	R415Q	18894	0.00203915	7	52	-4.97456	-2.95078	-1.35541	Missense	0.03	delta Valerolactam
ERCC4	R415Q	729058	0.00350022	5	49	-4.82087	-5.69626	-5.48419	Missense	0.03
ERCC4	R415Q	664138	0.00359416	7	52	-4.71573	-7.94969	-7.20448	Missense	0.03
ERCC4	R415Q	670662	0.00900331	6	45	4.84118	-4.86363	-5.08493	Missense	0.03	Hederagenin 3 23 acetonide
ERCC4	R415Q	24817	0.0127854	7	52	-4.34871	-7.30094	-4.41208	Missense	0.03	Furo[3 4 :6 7]naphtho[2 3 d] 1 3 dioxol 6(5aH) one 5 8 8a 9 tetrahydro 10 hydroxy 5 (4 hydroxy 3 5 dimethoxyphenyl) [5R (5 alpha 5a beta 8a alpha )]
ERCC4	R415Q	21075	0.0185241	7	51	-4.08008	-5.95729	-4.0146	Missense	0.03	Pilocereine
ERCC4	R415Q	615585	0.0216089	6	44	-4.32864	-7.86451	-6.9122	Missense	0.03
ERCC4	R415Q	172924	0.0305507	7	52	3.82106	-3.90347	-4.78905	Missense	0.03	BRUSATOL
ERCC4	R415Q	676183	0.035831	7	52	-3.78687	-7.74998	-7.16219	Missense	0.03
ERCC4	R415Q	667448	0.0427607	7	52	-3.72028	-7.6431	-6.90757	Missense	0.03
ERCC4	R415Q	9856	0.045641	7	52	3.6802	-3.75467	-4.62246	Missense	0.03	Groco 6
ERRFI1	D109N	628143	1.25974e-14	3	56	17.051	-5.87733	-6.82727	Missense	0.01
ERRFI1	D109N	656242	2.58795e-12	3	54	11.8882	-5.748	-6.55793	Missense	0.01
ERRFI1	D109N	18894	1.57326e-11	3	56	11.6009	1.79932	-1.72384	Missense	0.01	delta Valerolactam
ERRFI1	D109N	656243	2.2103e-10	3	56	10.24	-4.70128	-5.24928	Missense	0.01	Benzo[1 2 b:5 4 b ]dithiophene 2 carboxylic acid 4 8 dioxo
ERRFI1	D109N	785389	1.65869e-09	3	56	9.55893	-5.17234	-6.57124	Missense	0.01
ERRFI1	D109N	656239	6.54443e-09	3	55	9.17746	-5.72352	-6.36803	Missense	0.01	Benzo[1 2 b:5 4 b ]dithiophene 2 carboxaldehyde 4 8 dioxo
ERRFI1	D109N	671828	2.85075e-08	3	56	8.60439	-5.60689	-6.33698	Missense	0.01
ERRFI1	D109N	682993	1.14427e-07	3	56	8.7854	-5.63865	-6.26711	Missense	0.01	Benzo[1 2 b:4 5 b ]dithiophene 4 8 diol dipropionate
ERRFI1	D109N	656204	1.31088e-07	3	54	12.6369	-4.80706	-5.46738	Missense	0.01	Discorhabdin G
ERRFI1	D109N	682453	4.64493e-07	3	55	7.78238	-6.68144	-7.24662	Missense	0.01	Benzo[1 2 b:5 4 b ]dithiophene 4 8 dione 2 acetyl
ERRFI1	D109N	778346	6.88463e-06	3	56	7.84685	-5.54894	-6.20087	Missense	0.01
ERRFI1	D109N	682448	1.75437e-05	3	54	7.381	-5.71708	-6.33398	Missense	0.01	Benzo[1 2 b:4 5 b ]dithiophene 4 8 dione 2 acetyl
ERRFI1	D109N	700893	1.89303e-05	3	54	-6.59715	-8	-6.96483	Missense	0.01	Austocystin D
ERRFI1	D109N	682449	3.74785e-05	3	55	8.32326	-6.20068	-6.91442	Missense	0.01	Benzo[1 2 b:4 5 b ]dithiophene 4 8 dione 2 (1 hydroxyethyl)
ERRFI1	D109N	674685	3.91344e-05	3	53	8.31895	-4.44405	-4.89913	Missense	0.01
ERRFI1	D109N	774835	0.000245968	3	55	18.7854	-6.43487	-7.85381	Missense	0.01
ERRFI1	D109N	689297	0.000249392	3	56	5.66105	-5.82116	-6.20953	Missense	0.01	1H Pyrido[4 3 2 mn]thiazolo[4 5 b]acridin 9 one
ERRFI1	D109N	681824	0.00034262	3	56	6.84486	-5.92082	-6.44701	Missense	0.01	Benzo[1 2 b:4 5 b ]dithiophene 4 8 dione 2 nitro
ERRFI1	D109N	751195	0.000445495	3	56	6.81036	-5.04811	-5.56604	Missense	0.01
ERRFI1	D109N	681823	0.000650394	3	55	6.1428	-5.83195	-6.22548	Missense	0.01	Benzo[1 2 b:4 5 b ]dithiophene 4 8 dione 2 7 dinitro
ERRFI1	D109N	657547	0.000678063	3	54	5.64142	-5.63121	-5.8782	Missense	0.01	Benzo[1 2 b:4 3 b ]dithiophene 4 8 dione 3 7 bis(acetyl)
ERRFI1	D109N	665925	0.000999094	3	56	7.11113	-5.05754	-5.55935	Missense	0.01
ERRFI1	D109N	664908	0.00118553	3	55	6.18779	-4.79529	-5.03631	Missense	0.01
ERRFI1	D109N	767452	0.00129886	3	54	5.11505	-4.4613	-5.51823	Missense	0.01
ERRFI1	D109N	695399	0.00194589	3	56	5.00171	-4.6282	-5.03702	Missense	0.01	Longimicin A
ERRFI1	D109N	109350	0.00200293	3	56	12.8794	-4.93764	-5.54679	Missense	0.01	Emetine N (N carboxy L tryptophyl) N tert butyl ester
ERRFI1	D109N	656206	0.00203043	3	54	5.20689	-4.7564	-5.03348	Missense	0.01	Discorhabdin I
ERRFI1	D109N	339555	0.00320501	3	56	4.75341	-4.96125	-5.06547	Missense	0.01	Bryostatin 1
ERRFI1	D109N	695914	0.00416611	3	56	7.66199	-5.67535	-6.25262	Missense	0.01	Benzo[1 2 b:4 5 b ]dithiophene 4 8 diol diacetate
ERRFI1	D109N	695396	0.00458601	3	56	4.61811	-4.30103	-4.59777	Missense	0.01
ERRFI1	D109N	735926	0.0049244	3	50	6.51169	-4.06841	-4.78725	Missense	0.01
ERRFI1	D109N	682450	0.00508621	3	55	8.6609	-5.89439	-6.74578	Missense	0.01	Benzo[1 2 b:4 5 b ]dithiophene 4 8 dione 2 [1 (acetyloxy)ethyl]
ERRFI1	D109N	679834	0.0112359	3	56	4.62314	-5.08291	-5.28932	Missense	0.01	1H Indole 3 3 (2 5 piperazinediyl)bis(5 bromo trans
ERRFI1	D109N	106969	0.0139324	3	56	4.179	1.96848	-0.183706	Missense	0.01	CENTAUREIDIN
ERRFI1	D109N	695025	0.0140982	3	56	-5.32194	-5.67714	-5.42774	Missense	0.01
ERRFI1	D109N	711155	0.0140982	3	54	4.37896	-4.74944	-4.95183	Missense	0.01
ERRFI1	D109N	695409	0.015022	3	56	5.33722	-4.89987	-5.31188	Missense	0.01	Squamone
ERRFI1	D109N	765861	0.0180608	3	55	7.78644	-6.15747	-6.89532	Missense	0.01
ERRFI1	D109N	741115	0.0199192	3	56	7.69086	-5.06547	-6.31264	Missense	0.01
ERRFI1	D109N	678874	0.0202975	3	56	7.68433	-5.55701	-6.46105	Missense	0.01
ERRFI1	D109N	700394	0.0209608	3	53	5.61375	-4.4711	-5.02277	Missense	0.01
ERRFI1	D109N	690433	0.0223709	3	56	6.55499	-5.77774	-6.23926	Missense	0.01	Benzo[1 2 b:5 4 b ]dithiophene 4 8 dione 2 5 bis(1 hydroxyethyl)
ERRFI1	D109N	744039	0.0254004	3	56	5.76692	-4.146	-4.77348	Missense	0.01
ERRFI1	D109N	609394	0.0261853	3	49	-3.94558	-8	-7.57476	Missense	0.01	Homohalichondrin B
ERRFI1	D109N	642301	0.0264466	3	46	4.27965	-5.21803	-5.48855	Missense	0.01
ERRFI1	D109N	642311	0.0352835	3	46	5.47017	-4.87887	-5.22663	Missense	0.01
ERRFI1	D109N	700264	0.0384348	3	56	3.72701	-5	-5.07929	Missense	0.01
ERRFI1	D109N	695394	0.0384348	3	56	4.39266	-4.62524	-5.08498	Missense	0.01	Asimicinone
ERRFI1	D109N	606194	0.0396928	3	56	3.72405	-5.49984	-5.80364	Missense	0.01	Annonacin
ESCO2	A80V	749941	3.95986e-05	10	49	-6.32048	-7.85686	-7.04252	Missense	0.13
ESCO2	A80V	767488	0.000526495	9	47	5.43847	-4.88539	-5.1177	Missense	0.13
ESCO2	A80V	277293	0.000945109	7	40	5.47889	-5.45595	-5.82515	Missense	0.13	CINNAMODIAL B812927K060
ESCO2	A80V	682995	0.00155229	10	49	5.09467	-4.77329	-5.13511	Missense	0.13	5 8 Quinolinedione 2 methyl
ESCO2	A80V	657277	0.00223075	10	48	-5.14805	-5.38313	-4.8461	Missense	0.13
ESCO2	A80V	676796	0.00242712	9	48	4.96521	-4.88311	-5.12636	Missense	0.13
ESCO2	A80V	741731	0.0057346	10	49	4.79892	-6.91965	-7.35936	Missense	0.13
ESCO2	A80V	761064	0.00657056	10	49	4.52421	-5.16506	-5.41491	Missense	0.13
ESCO2	A80V	656161	0.00889058	10	47	-4.51139	-5.56067	-5.21209	Missense	0.13
ESCO2	A80V	719983	0.0110016	9	47	4.32818	-4.84792	-5.05408	Missense	0.13
ESCO2	A80V	775605	0.0126732	10	46	4.24166	-4.79225	-4.9697	Missense	0.13
ESCO2	A80V	749944	0.0131466	10	49	-4.90206	-7.62609	-6.70946	Missense	0.13
ESCO2	A80V	747275	0.0132955	10	49	4.40038	-6.01242	-6.35389	Missense	0.13
ESCO2	A80V	671930	0.0147228	8	44	4.1997	-4.75454	-4.94133	Missense	0.13
ESCO2	A80V	676776	0.0209114	10	49	4.2728	-4.87912	-5.13107	Missense	0.13	Olean 12 en 28 oic acid 3 beta [3 O ( beta L arabinopyranosyl) beta D glucopyranuronosyloxy] [2 O [[4 O [3 O ( beta D xylopyranosyl) beta D xylopyranosyl] 3 O ( beta D xylopyranosyl)] 6 deoxy D gulopyranosyl] beta L arabinosyl] ester
ESCO2	A80V	656160	0.0211828	10	47	-4.04042	-6.55199	-6.1538	Missense	0.13
ESCO2	A80V	783353	0.0215528	10	49	4.09165	-4.79556	-4.94258	Missense	0.13
ESCO2	A80V	676771	0.0235828	9	48	4.36837	-4.83608	-5.07334	Missense	0.13
ESCO2	A80V	644949	0.0492864	8	41	-3.65979	-6.39662	-5.93353	Missense	0.13
ETNK1	Q284R	785389	1.57326e-11	4	55	-11.1763	-8	-6.39103	Missense	0.02
ETNK1	Q284R	634804	1.56098e-06	3	47	-7.68006	-8	-7.08507	Missense	0.02
ETNK1	Q284R	720714	2.08618e-06	4	51	-7.49734	-6.68994	-6.22738	Missense	0.02
ETNK1	Q284R	216128	3.46314e-05	4	55	-6.37062	-8	-7.76602	Missense	0.02	Cyclopentanecarboxylic acid 2 [(2S 4E 6Z 8R 9S 11R 13S 15S 16S) 7 cyano 8 16 dihydroxy 9 11 13 15 tetramethyl 18 oxooxacyclooctadeca 4 6 dien 2 yl] (1R 2R)
ETNK1	Q284R	681635	0.000200212	4	55	-5.78881	-7.95598	-7.20414	Missense	0.02	Methionine [(4 ethyl 3 4 12 14 tetrahydro 4 hydroxy 3 14 dioxo 1H pyrano[3 4 :6 7]indolizino[1 2 b]quinolin 11 yl)methylene]hydrazide monohydrochloride
ETNK1	Q284R	740789	0.00030036	4	55	-6.96104	-6.92264	-6.40319	Missense	0.02
ETNK1	Q284R	681634	0.000449322	4	55	-5.53432	-7.95598	-7.28695	Missense	0.02	1H Pyrano[3 4 :6 7]indolizino[1 2 b]quinoline leucine deriv
ETNK1	Q284R	713800	0.00138313	4	47	-5.19781	-6.73434	-6.43257	Missense	0.02
ETNK1	Q284R	735207	0.00174546	3	49	-8.58266	-6.45729	-5.81086	Missense	0.02
ETNK1	Q284R	613009	0.00200961	4	55	5.05148	-7.00109	-7.22185	Missense	0.02	Cyclo[(3R) 3 (4 hydroxyphenyl) beta alanyl (2S 4E 6R 8S) 8 hydroxy 2 4 6 trimethyl 4 nonenoyl L alanyl 2 bromo N methyl D tryptophyl]
ETNK1	Q284R	656608	0.00215525	3	44	-9.19241	-5.51003	-5.03839	Missense	0.02
ETNK1	Q284R	622155	0.00262642	3	44	-5.45966	-6.46973	-5.91849	Missense	0.02	8 15 Diisocyano 11(20) amphilectene
ETNK1	Q284R	719983	0.00266488	4	52	-11.2672	-5.5759	-4.97826	Missense	0.02
ETNK1	Q284R	626162	0.00274267	4	55	-6.4268	-7.52288	-6.8163	Missense	0.02	Discorhabdin C TFA
ETNK1	Q284R	671901	0.00353521	4	55	-4.79694	-7.95598	-7.42107	Missense	0.02
ETNK1	Q284R	619604	0.00502352	4	48	-4.65444	-8	-7.67231	Missense	0.02
ETNK1	Q284R	678530	0.00595651	4	55	-4.79748	-5.6528	-5.4249	Missense	0.02	1H Indole 3 3 (2 5 piperazinediyl)bis(6 bromo (+ ) dihydrobromide
ETNK1	Q284R	280414	0.00644919	4	55	-5.69251	-6.4671	-5.90379	Missense	0.02	2 Butenoic acid 2 methyl 2 3 3a 4 4a 5 7a 8 9 9a decahydro 4a 8 dimethyl 3 methylene 2 5 9 trioxoazuleno[6 5 b]furan 4 yl ester (3a alpha 4 alpha 4a beta 7a alpha 8 alpha 9a alpha )
ETNK1	Q284R	630565	0.00749441	3	47	-5.26216	-5.58472	-5.10817	Missense	0.02
ETNK1	Q284R	656204	0.0081323	4	53	-4.6062	-5.66997	-5.41471	Missense	0.02	Discorhabdin G
ETNK1	Q284R	747185	0.00881844	4	55	-6.01762	-6.77277	-6.1062	Missense	0.02
ETNK1	Q284R	662474	0.0106728	4	55	-4.29481	-8	-7.63331	Missense	0.02
ETNK1	Q284R	304940	0.0113331	3	55	-5.51791	-5.78249	-5.42776	Missense	0.02	2 Propenoic acid 2 methyl 9 (chloromethyl)dodecahydro 8 9 dihydroxy 3 6 bis(methylene) 2 oxoazuleno[4 5 b]furan 4 yl ester [3aR (3a alpha 4 alpha 6a alpha 8 beta 9 alpha 9a alpha 9b beta )]
ETNK1	Q284R	378734	0.0132856	4	48	-5.32251	-7.84949	-7.1471	Missense	0.02	CEPHALOSTATIN 8
ETNK1	Q284R	69294	0.0142456	4	50	-5.4062	-5.47599	-5.10525	Missense	0.02
ETNK1	Q284R	741730	0.0164819	4	55	-4.7972	-7.95598	-7.61011	Missense	0.02
ETNK1	Q284R	672552	0.0168521	4	55	-4.10803	-8	-7.78602	Missense	0.02
ETNK1	Q284R	671900	0.021379	4	55	-4.01095	-8	-7.74427	Missense	0.02
ETNK1	Q284R	775606	0.0226557	4	52	-4.04274	-5.78769	-5.59676	Missense	0.02
ETNK1	Q284R	380856	0.0254542	4	54	-4.71842	-6.80649	-5.82418	Missense	0.02	ACRONYCINE 2 NITRO
ETNK1	Q284R	661253	0.0259123	4	55	-4.34013	-7.92474	-7.35577	Missense	0.02
ETNK1	Q284R	606174	0.0275176	4	55	-3.88701	-8	-7.75129	Missense	0.02	10 11 Methylenedioxy 20(RS) camptothecin
ETNK1	Q284R	648771	0.0281067	3	46	-3.92564	-8	-7.57871	Missense	0.02	ANTINEOPLASTIC 648771
ETNK1	Q284R	613012	0.0288931	4	55	-3.85826	-8	-7.72408	Missense	0.02	D gulo Non 6 enonamide 6 7 8 9 tetradeoxy N [hexahydro 2 oxo 6 [(1 oxotetradecyl)oxy] 1H azepin 3 yl] 8 methyl 2 O methyl [1(3S 6S) 6E]
ETNK1	Q284R	784257	0.028969	4	55	-5.58686	-5.6731	-5.46976	Missense	0.02
ETNK1	Q284R	676194	0.0324446	4	55	-3.80715	-8	-7.75026	Missense	0.02
ETNK1	Q284R	743316	0.0367261	4	55	-5.85612	-7.56491	-6.25389	Missense	0.02
ETNK1	Q284R	660313	0.0411235	4	52	-6.47368	-5.35816	-4.64341	Missense	0.02
ETNK1	Q284R	700267	0.0429148	4	53	-3.97151	-7.76144	-7.03592	Missense	0.02	1 3 Dioxolo[4 5 g]quinolin 8(5H) one 6 (3 fluorophenyl) 6 7 dihydro
ETNK1	Q284R	783358	0.0468314	4	55	-5.57972	-5.79661	-5.6524	Missense	0.02
ETNK1	Q284R	665924	0.0473009	4	54	-5.04481	-5.51446	-5.0954	Missense	0.02
ETNK1	Q284R	681641	0.0483156	4	55	-5.35312	-7.73965	-6.5271	Missense	0.02	Benzoic acid 4 amino [(4 ethyl 3 4 12 14 tetrahydro 4 hydroxy 3 14 dioxo 1H pyrano[3 4 :6 7]indolizino [1 2 b]quinolin 11 yl)methylene]hydrazide monohydrochloride
FANCA	A412V	654289	0.00205118	7	50	-5.73568	-5.43312	-5.15466	Missense	0.08
FANCA	A412V	620595	0.00856082	5	41	4.49481	-4.82209	-5.59125	Missense	0.08	Bullatacinone
FANCA	A412V	600219	0.0272739	5	41	-3.98814	-8	-7.43707	Missense	0.08
FANCA	A412V	326672	0.0278816	5	40	3.95051	-5.15802	-5.87153	Missense	0.08
FANCA	A412V	787219	0.0292747	7	49	4.34244	-4.84623	-5.07142	Missense	0.08
FANCA	A412V	670766	0.0299877	7	52	3.90554	-4.77324	-4.9626	Missense	0.08
FANCA	A412V	682451	0.0419961	7	51	4.17803	-6.50515	-6.82226	Missense	0.08	Benzo[1 2 b:4 5 b ]dithiophene 4 8 dione 2 7 bis(1 hydroxyethyl)
FANCA	A412V	746844	0.0495444	7	50	-4.57949	-7.75426	-7.16823	Missense	0.08
FANCA	G809D	697748	0.0358183	26	30	3.76809	-5.06461	-5.43706	Missense	0.62	9H Quino[4 3 2 de][1 10]phenanthrolin 9 one 2 (4 nitrophenyl)
FANCA	T266A	697748	0.00644919	26	30	4.50492	-5.03571	-5.4621	Missense	0.66	9H Quino[4 3 2 de][1 10]phenanthrolin 9 one 2 (4 nitrophenyl)
FGFR4	G388R	737514	0.0109218	16	43	-4.26789	-6.00645	-5.74792	Missense	0.3
FGFR4	G388R	699124	0.0304055	16	43	-3.82548	-5.76017	-5.53005	Missense	0.3
FGFR4	P136L	778350	8.57823e-09	56	3	10.5355	-6.91658	-7.57567	Missense	0.81
FGFR4	P136L	666011	3.50724e-06	55	3	7.13282	-7.59482	-8	Missense	0.81
FGFR4	P136L	674677	8.75935e-06	56	3	6.81165	-7.22144	-8	Missense	0.81
FGFR4	P136L	622155	9.0512e-06	44	3	-8.92986	-6.00957	-5.13379	Missense	0.81	8 15 Diisocyano 11(20) amphilectene
FGFR4	P136L	720714	1.30462e-05	52	3	-9.67006	-6.29585	-5.65733	Missense	0.81
FGFR4	P136L	669361	2.51052e-05	55	3	-6.54728	-5.6803	-4.36268	Missense	0.81
FGFR4	P136L	695409	0.000165062	56	3	-5.83144	-5.30999	-4.93514	Missense	0.81	Squamone
FGFR4	P136L	234714	0.000311071	44	3	-6.59473	-4.88177	-4.10002	Missense	0.81	8 11a Methano 11aH cyclohepta[a]naphthalene 4 9 dimethanol tetradecahydro 3 9 dihydroxy 4 11b dimethyl (3R (3 alpha 4 alpha 4a alpha 6a beta 8 beta 9 beta 11a beta 11b beta ))
FGFR4	P136L	695408	0.000594877	56	3	-5.37547	-5.08338	-4.60206	Missense	0.81
FGFR4	P136L	673350	0.000857368	56	3	-5.52432	-5.47634	-4.93173	Missense	0.81
FGFR4	P136L	624676	0.00105687	49	3	5.264	-7.6354	-8	Missense	0.81
FGFR4	P136L	664138	0.00124156	56	3	5.11566	-7.25501	-8	Missense	0.81
FGFR4	P136L	651777	0.00180549	42	3	-5.27218	-5.38633	-4.92349	Missense	0.81
FGFR4	P136L	734924	0.00215595	51	3	-7.0591	-5.42322	-5.00977	Missense	0.81
FGFR4	P136L	719983	0.00217457	53	3	-6.29249	-5.03589	-4.75699	Missense	0.81
FGFR4	P136L	643356	0.00217457	56	3	-4.88631	-4.89872	-4.26628	Missense	0.81
FGFR4	P136L	18894	0.00222378	56	3	4.89396	-1.46937	-2.95078	Missense	0.81	delta Valerolactam
FGFR4	P136L	106969	0.00285311	56	3	-4.80713	-0.199833	2.26951	Missense	0.81	CENTAUREIDIN
FGFR4	P136L	656608	0.00303545	44	3	-5.81532	-5.08623	-4.8084	Missense	0.81
FGFR4	P136L	735209	0.00322232	53	3	4.77088	-5.24666	-5.54173	Missense	0.81
FGFR4	P136L	744015	0.0032257	55	3	4.76159	-7.63662	-8	Missense	0.81
FGFR4	P136L	720712	0.00380092	54	3	-4.84949	-4.98182	-4.75442	Missense	0.81
FGFR4	P136L	695396	0.00458601	56	3	-4.61811	-4.59777	-4.30103	Missense	0.81
FGFR4	P136L	722218	0.00512419	55	3	-5.35441	-6.14247	-5.7466	Missense	0.81	Varacin trifluoroacetate salt
FGFR4	P136L	723259	0.00548458	56	3	-4.56964	-6.00744	-5.71382	Missense	0.81
FGFR4	P136L	267712	0.00709561	44	3	-4.55654	-5.34231	-5.11256	Missense	0.81	RESIBUFOGENIN METHACRYLATE DERIV
FGFR4	P136L	658869	0.00722112	56	3	4.45105	-7.33254	-8	Missense	0.81
FGFR4	P136L	723397	0.00738451	55	3	-5.90499	-5.16732	-4.76136	Missense	0.81
FGFR4	P136L	645645	0.00834782	56	3	4.38809	-7.50037	-8	Missense	0.81	ANTINEOPLASTIC 645645
FGFR4	P136L	782483	0.00948654	56	3	-4.47327	-5.15608	-4.76412	Missense	0.81
FGFR4	P136L	778345	0.0110386	49	3	8.53372	-6.39268	-7.07014	Missense	0.81
FGFR4	P136L	122023	0.0128398	55	3	4.21958	-7.33626	-8	Missense	0.81	Valinomicin
FGFR4	P136L	682277	0.0131466	56	3	7.64425	-7.02407	-7.70831	Missense	0.81
FGFR4	P136L	672552	0.0170436	56	3	4.09729	-7.78985	-8	Missense	0.81
FGFR4	P136L	671900	0.0215528	56	3	4.00099	-7.74883	-8	Missense	0.81
FGFR4	P136L	664140	0.0252564	56	3	3.92751	-7.45578	-8	Missense	0.81
FGFR4	P136L	21075	0.0269987	55	3	3.88984	-4.15919	-5.89681	Missense	0.81	Pilocereine
FGFR4	P136L	774837	0.0273616	55	3	10.4131	-6.11096	-6.93692	Missense	0.81
FGFR4	P136L	706461	0.0281244	55	3	-3.89159	-4.51886	-4.18565	Missense	0.81
FGFR4	P136L	673348	0.0289771	56	3	-6.59999	-4.61932	-4.09451	Missense	0.81	9 10 Anthracenedione 1 [(oxiranylmethyl)amino]
FGFR4	P136L	622150	0.0355102	44	3	-3.96496	-4.97293	-4.80605	Missense	0.81	Violacene 1
FGFR4	P136L	694489	0.0469036	56	3	-4.96334	-6.14689	-5.86902	Missense	0.81	Benz[b]acridine 12 acetaldehyde 6 11 dihydro alpha methylene 6 11 dioxo
FGFR4	P136L	106909	0.0479916	55	3	-3.66684	0.166188	1.93416	Missense	0.81	Estra 1 3 5[10] trien 17 one 3 [[4 6 bis(1 aziridinyl) s triazin 2 yl]oxy]
FGFR4	P136L	169716	0.0484892	49	3	-3.96348	-5.02666	-4.83032	Missense	0.81	2 7 Nonadiyne 1 9 diamine N N N N tetrakis(2 chloroethyl) dihydrochloride (MF1)
FGFR4	P136L	782488	0.0491451	56	3	-3.78984	-5.37487	-4.93282	Missense	0.81
FGFR4	P136L	783099	0.0493642	56	3	3.61553	-5.91911	-6.14526	Missense	0.81
FLT3	V194M	714471	1.33942e-08	3	55	-8.91493	-8	-6.74257	Missense	0.002
FLT3	V194M	781434	2.67003e-06	3	56	-7.53402	-6.64913	-6.15438	Missense	0.002
FLT3	V194M	781435	1.01765e-05	3	56	-6.8572	-6.68616	-6.1522	Missense	0.002
FLT3	V194M	630571	4.23782e-05	3	45	6.47059	-4.80569	-5.32792	Missense	0.002
FLT3	V194M	745943	8.04379e-05	3	56	9.99897	-5.42345	-6.45322	Missense	0.002
FLT3	V194M	661253	8.57328e-05	3	56	-6.0434	-8	-7.36189	Missense	0.002
FLT3	V194M	660088	0.000132559	3	51	-7.11949	-6.70716	-6.42392	Missense	0.002
FLT3	V194M	613401	0.000135699	3	43	6.25321	-4.91153	-5.64279	Missense	0.002
FLT3	V194M	720695	0.000142588	3	53	-7.88667	-7.06461	-6.59935	Missense	0.002
FLT3	V194M	733694	0.000261002	3	56	-5.6508	-8	-7.09738	Missense	0.002
FLT3	V194M	613009	0.0002794	3	56	-7.7413	-7.54927	-7.18854	Missense	0.002	Cyclo[(3R) 3 (4 hydroxyphenyl) beta alanyl (2S 4E 6R 8S) 8 hydroxy 2 4 6 trimethyl 4 nonenoyl L alanyl 2 bromo N methyl D tryptophyl]
FLT3	V194M	662476	0.000361912	3	56	-5.54383	-8	-7.46639	Missense	0.002
FLT3	V194M	701192	0.000500849	3	56	-5.41524	-6.23954	-5.79938	Missense	0.002
FLT3	V194M	686554	0.00056787	3	56	-6.57731	-7.02524	-6.56742	Missense	0.002	9H Quino[4 3 2 de][1 10]phenanthrolin 9 one 2 (2 pyridinyl)
FLT3	V194M	670663	0.000834378	3	47	-5.77028	-5.4288	-4.90945	Missense	0.002
FLT3	V194M	748689	0.00101339	3	56	-5.19239	-8	-7.78257	Missense	0.002
FLT3	V194M	691039	0.00204316	3	56	-4.9299	-8	-7.11641	Missense	0.002
FLT3	V194M	682995	0.00209165	3	56	5.0446	-4.79128	-5.08892	Missense	0.002	5 8 Quinolinedione 2 methyl
FLT3	V194M	18894	0.00222378	3	56	-4.89396	-2.95078	-1.46937	Missense	0.002	delta Valerolactam
FLT3	V194M	646846	0.00301779	3	47	-4.87755	-8	-7.26511	Missense	0.002	BENGAMIDE B
FLT3	V194M	747424	0.00318659	3	56	5.4718	-4.34392	-4.83617	Missense	0.002
FLT3	V194M	695799	0.00323264	3	54	-4.7668	-8	-6.9654	Missense	0.002	7H Dibenzo[a c]cyclohepten 5(6H) one 9 10 11 trimethoxy 3 (methylthio)
FLT3	V194M	679034	0.00641641	3	56	-4.64859	-7.19501	-6.49971	Missense	0.002	1 8 Naphthyridin 4(1H) one 2 (3 chlorophenyl)
FLT3	V194M	645645	0.00834782	3	56	-4.38809	-8	-7.50037	Missense	0.002	ANTINEOPLASTIC 645645
FLT3	V194M	741115	0.0089879	3	56	-7.52265	-7.34152	-6.1907	Missense	0.002
FLT3	V194M	106969	0.00988408	3	56	4.30688	2.06883	-0.189081	Missense	0.002	CENTAUREIDIN
FLT3	V194M	731459	0.0100793	3	47	-5.8554	-7.89966	-6.94625	Missense	0.002
FLT3	V194M	106909	0.0110386	3	55	4.27939	2.09691	0.157311	Missense	0.002	Estra 1 3 5[10] trien 17 one 3 [[4 6 bis(1 aziridinyl) s triazin 2 yl]oxy]
FLT3	V194M	326672	0.0114042	3	42	4.35712	-5.11302	-5.84077	Missense	0.002
FLT3	V194M	746861	0.0122742	3	56	4.21976	-4.80748	-5.43642	Missense	0.002
FLT3	V194M	746567	0.0142294	3	55	4.17529	-4.74949	-5.28155	Missense	0.002
FLT3	V194M	9170	0.0150675	3	56	-4.13736	-7.58158	-6.10999	Missense	0.002	N Desacetylthiocolchicine
FLT3	V194M	238187	0.0167781	3	53	-4.43379	-7.9413	-7.39009	Missense	0.002	Ailanthinone
FLT3	V194M	782483	0.0223543	3	56	4.12628	-4.78924	-5.15474	Missense	0.002
FLT3	V194M	143925	0.0232293	3	56	-5.13602	-7.63436	-7.36546	Missense	0.002	Card 20(22) enolide 14 hydroxy 19 oxo 2 3 [[(2S 3S 4S 6R) tetrahydro 3 4 dihydroxy 6 methyl 2H pyran 3 2 diyl]bis(oxy)] (2 alpha 3 beta 5 alpha )
FLT3	V194M	664140	0.0252564	3	56	-3.92751	-8	-7.45578	Missense	0.002
FLT3	V194M	775606	0.0258561	3	53	-3.9319	-5.77591	-5.60103	Missense	0.002
FLT3	V194M	91994	0.0272029	3	44	4.09434	-3.72464	-3.85478	Missense	0.002	Aspidospermidine 3 carboxylic acid 4 (acetyloxy) 6 7 didehydro 3 hydroxy 16 methoxy 1 methyl methyl ester (2 beta 3 beta 4 beta 5 alpha 12 beta 19 alpha )
FLT3	V194M	376138	0.0278504	3	49	4.50704	-6.76846	-7.22001	Missense	0.002
FLT3	V194M	620595	0.0303452	3	43	3.90357	-4.88821	-5.55086	Missense	0.002	Bullatacinone
FLT3	V194M	746563	0.0395022	3	55	3.71579	-4.81771	-5.18128	Missense	0.002
FLT3	V194M	341651	0.0424711	3	44	-3.9689	-7.33887	-6.84048	Missense	0.002	Picras 3 ene 2 16 dione 11 20 epoxy 1 11 12 trihydroxy 6 [(3 methyl 1 oxo 2 butenyl)oxy] (6 alpha 11 beta 12 alpha )
FOXA1	A83T	609394	0.0226263	39	13	4.10961	-7.46572	-8	Missense	0.63	Homohalichondrin B
FOXA1	A83T	720909	0.028869	44	15	3.86687	-7.19548	-7.93333	Missense	0.63
FOXA1	A83T	752315	0.0357278	44	15	3.76404	-6.43947	-6.6338	Missense	0.63
FOXA1	A83T	680735	0.0384331	44	15	3.7901	-7.1806	-7.49342	Missense	0.63
FOXA1	A83T	622163	0.0494387	33	12	-3.73603	-4.19259	-4.0183	Missense	0.63
FOXA1	S448N	612789	0.00208688	9	50	-5.23704	-6.38511	-6.04845	Missense	0.04	Acrovestone
FOXA1	S448N	622163	0.0148541	7	38	4.3133	-4	-4.17303	Missense	0.04
FOXA1	S448N	609394	0.0251521	7	45	-4	-8	-7.53696	Missense	0.04	Homohalichondrin B
FOXA1	S448N	723261	0.0316455	9	50	3.86721	-6.74973	-7.13558	Missense	0.04
GLI1	E972Q	106909	0.00809576	45	13	-4.49894	-0.280401	2.12007	Missense	0.6	Estra 1 3 5[10] trien 17 one 3 [[4 6 bis(1 aziridinyl) s triazin 2 yl]oxy]
GLI1	E972Q	767488	0.0130652	43	13	-4.22069	-5.12843	-4.9214	Missense	0.6
GLI1	E972Q	21075	0.0228217	45	13	4.03408	-3.77101	-5.90386	Missense	0.6	Pilocereine
GLI1	E972Q	664138	0.0305287	46	13	3.83954	-7.13937	-7.83613	Missense	0.6
GLI1	G805D	645645	0.00706996	47	12	4.53509	-7.4047	-8	Missense	0.42	ANTINEOPLASTIC 645645
GLI1	G805D	695799	0.0106355	45	12	4.31402	-6.7802	-7.91852	Missense	0.42	7H Dibenzo[a c]cyclohepten 5(6H) one 9 10 11 trimethoxy 3 (methylthio)
GLI1	G805D	667446	0.0261166	47	12	3.9196	-6.87953	-7.7748	Missense	0.42
GLI1	G805D	329507	0.0325124	47	12	-3.79471	-5.32312	-4.82486	Missense	0.42	DEOXYPHORBOL 20 O ACETYL 13 O ISOBUTYRYL 12 O (Z E) 2 4
GLI1	G805D	672552	0.0358782	47	12	3.77797	-7.75335	-7.98533	Missense	0.42
GLI1	G805D	671900	0.0373147	47	12	3.76953	-7.70448	-7.98533	Missense	0.42
HNF1A	A98V	772598	4.06875e-05	3	55	-6.27931	-6.48158	-6.16544	Missense	0.02
HNF1A	A98V	725784	0.000140528	3	48	-6.01551	-8	-6.79413	Missense	0.02
HNF1A	A98V	642300	0.000635259	3	47	5.44506	-4.95694	-5.18923	Missense	0.02
HNF1A	A98V	378735	0.00194108	4	41	-5.15227	-8	-7.46028	Missense	0.02	CEPHALOSTATIN 9
HNF1A	A98V	746128	0.00428913	4	52	-4.86639	-6.41044	-5.5954	Missense	0.02
HNF1A	A98V	106909	0.00791407	4	54	4.41377	2.17217	0.115817	Missense	0.02	Estra 1 3 5[10] trien 17 one 3 [[4 6 bis(1 aziridinyl) s triazin 2 yl]oxy]
HNF1A	A98V	723261	0.023216	4	55	4.59535	-6.66327	-7.10679	Missense	0.02
HNF1A	A98V	747519	0.0261853	4	55	-5.1013	-5.69328	-5.36088	Missense	0.02
HNF1A	A98V	69294	0.0302132	3	51	-5.63443	-5.49534	-5.11139	Missense	0.02
HNF1A	A98V	163501	0.0341633	4	55	-5.93803	-6.11198	-5.67337	Missense	0.02	5 Isoxazoleacetic acid alpha amino 3 chloro 4 5 dihydro [S (R* R*)]
HNF1A	A98V	746563	0.0388665	4	54	3.72714	-4.81767	-5.18801	Missense	0.02
HNF1A	A98V	21075	0.0454769	4	54	-3.6666	-5.87639	-4.12852	Missense	0.02	Pilocereine
HNF1A	S487N	106969	0.00734862	24	35	4.69027	1.99357	-1.49222	Missense	0.33	CENTAUREIDIN
HNF1A	S487N	723258	0.0413713	24	35	-3.68784	-6.7289	-6.24948	Missense	0.33
HNF1A	S574G	682995	0.000102861	49	10	-6.02105	-5.13644	-4.76678	Missense	0.99	5 8 Quinolinedione 2 methyl
HNF1A	S574G	676811	0.000195298	47	10	-5.76689	-5.05819	-4.86057	Missense	0.99
HNF1A	S574G	647328	0.000662712	43	7	-5.49385	-5.07934	-4.77354	Missense	0.99
HNF1A	S574G	676431	0.00100156	49	10	-5.19419	-5.37816	-5.21263	Missense	0.99	Thalifaberidine
HNF1A	S574G	678159	0.00143046	47	10	-5.07059	-5.0531	-4.82689	Missense	0.99
HNF1A	S574G	649274	0.00171662	34	4	-6.10345	-6.20263	-5.82702	Missense	0.99
HNF1A	S574G	775605	0.00180549	46	10	-5.07649	-4.97669	-4.76011	Missense	0.99
HNF1A	S574G	676816	0.00462123	49	10	-4.67436	-5.13295	-4.99488	Missense	0.99
HNF1A	S574G	679833	0.0125907	49	10	-4.83939	-5.11889	-4.85425	Missense	0.99
HNF1A	S574G	676808	0.0134544	47	10	-4.60053	-5.26489	-4.99697	Missense	0.99
HNF1A	S574G	682996	0.016467	49	10	-4.46373	-5.39246	-5.05645	Missense	0.99
HNF1A	S574G	772361	0.0180114	48	10	-4.28165	-5.9214	-5.60004	Missense	0.99
HNF1A	S574G	775603	0.0194301	46	10	-4.22313	-5.87861	-5.70808	Missense	0.99
HNF1A	S574G	744039	0.0202042	49	10	-4.2106	-4.82694	-4.32329	Missense	0.99
HNF1A	S574G	767488	0.0261853	46	10	-4.04048	-5.11747	-4.90969	Missense	0.99
HNF1A	S574G	630571	0.0265229	41	7	-4.4554	-5.37343	-4.83752	Missense	0.99
HNF1A	S574G	626161	0.0309469	37	8	-3.90532	-6.05924	-5.79972	Missense	0.99	2 Hydroxy discorhabdin D
HNF1A	S574G	339555	0.0338906	49	10	-3.77814	-5.07768	-4.97437	Missense	0.99	Bryostatin 1
HNF1A	S574G	176503	0.034974	39	8	-4.00975	-5.55834	-5.29342	Missense	0.99	Fastigillin B
HNF1A	S574G	91994	0.0420731	39	8	-3.73955	-3.86842	-3.73945	Missense	0.99	Aspidospermidine 3 carboxylic acid 4 (acetyloxy) 6 7 didehydro 3 hydroxy 16 methoxy 1 methyl methyl ester (2 beta 3 beta 4 beta 5 alpha 12 beta 19 alpha )
ID3	T105A	106909	0.00834782	50	8	-4.43095	-0.04267	2.13454	Missense	0.86	Estra 1 3 5[10] trien 17 one 3 [[4 6 bis(1 aziridinyl) s triazin 2 yl]oxy]
ID3	T105A	730282	0.00853599	51	8	-5.37084	-6.76151	-5.70546	Missense	0.86
ID3	T105A	606174	0.0265229	51	8	3.92752	-7.73178	-8	Missense	0.86	10 11 Methylenedioxy 20(RS) camptothecin
ID3	T105A	651774	0.0492421	40	5	4.81257	-4.70683	-5.47426	Missense	0.86
IDH1	V178I	652119	1.14156e-07	3	43	-8.86358	-5.21301	-4.88472	Missense	0.04
IDH1	V178I	664139	2.14118e-07	3	56	-8.03076	-8	-6.62945	Missense	0.04
IDH1	V178I	132791	2.77246e-05	3	56	-6.39368	-7.28723	-6.78016	Missense	0.04	Butyric acid 2 hydroxy 2 methyl 4 ester with 1 3a beta 4 7 7a alpha 11 11a 11b alpha octahydro 1 alpha 2 alpha 4 beta 11 beta tetrahydroxy 3 alpha 8 11a beta trimethyl 2H 1 11c beta (epoxymethano)phenanthro[10 1 bc]pyran 5 10(3H 6a beta H) dione
IDH1	V178I	778350	5.39744e-05	3	56	6.29436	-6.57771	-6.97004	Missense	0.04
IDH1	V178I	656178	8.48363e-05	3	56	-6.89723	-6.35824	-5.57091	Missense	0	7 Epi 10 deacetylbaccatin III
IDH1	V178I	656603	0.000235155	3	43	-6.78038	-5.77428	-5.34277	Missense	0.04
IDH1	V178I	670663	0.000261117	3	47	-5.76434	-5.39495	-4.91161	Missense	0.04
IDH1	V178I	675857	0.000342178	3	55	6.48508	-4.06774	-4.96562	Missense	0.04
IDH1	V178I	251677	0.000353134	3	56	-5.99716	-5.90729	-5.26233	Missense	0	10 Desacetylbaccatin III
IDH1	V178I	712228	0.000548753	3	53	-5.51487	-5.54707	-5.21898	Missense	0.04
IDH1	V178I	701389	0.00116771	3	53	-5.16404	-7.33479	-6.48069	Missense	0	1 3 Dioxolo[4 5 g]quinoline 5 carboxylic acid 6 (2 fluorophenyl) 5 8 dihydro 8 oxo 1 1 dimethylethyl ester
IDH1	V178I	667451	0.00121492	3	56	-5.28327	-7.50763	-6.66553	Missense	0.04
IDH1	V178I	767452	0.00129886	3	54	5.11505	-4.4613	-5.51823	Missense	0.04
IDH1	V178I	690043	0.00147237	3	54	-5.89401	-5.66981	-5.33528	Missense	0.04
IDH1	V178I	656159	0.00171812	3	56	-5.2027	-7.45892	-6.98075	Missense	0.04	1 3 Dioxolo[4 5 g]quinolin 8(5H) one 6 (3 fluorophenyl)
IDH1	V178I	678162	0.00208991	3	56	-4.96003	-7.66667	-7.15585	Missense	0.04
IDH1	V178I	18894	0.00222378	3	56	-4.89396	-2.95078	-1.46937	Missense	0	delta Valerolactam
IDH1	V178I	676814	0.00227555	3	56	-7.69452	-5.60287	-5.25547	Missense	0.04	Benz[13 17] 18 norandrosta 13(17) 14 diene 3 5 7 triol 3 O acetyl 7 O (6 O acetyl beta D glucopyranosyl) 1 2 3 4 5 6 hexahydro 3 4 4 8 tetramethyl 4 methylene (3 alpha 3 alpha 5 alpha 5 alpha 7 alpha 13 alpha 17 alpha )
IDH1	V178I	703205	0.00275666	3	56	-5.60662	-6.45166	-6.13659	Missense	0.04
IDH1	V178I	675858	0.00307592	3	54	5.2172	-4.1093	-4.87899	Missense	0.04
IDH1	V178I	647642	0.00365474	3	39	-5.3596	-5.59762	-5.39806	Missense	0.04	2 5 Cyclohexadiene 1 4 dione 3 [(decahydro 1 2 4a trimethyl 5 methylene 1 naphthalenyl)methyl] 2 hydroxy 5 methoxy
IDH1	V178I	730084	0.00366022	3	53	-5.19456	-7.9413	-7.29695	Missense	0.04
IDH1	V178I	24817	0.0039672	3	56	-4.80675	-7.33479	-4.61661	Missense	0.04	Furo[3 4 :6 7]naphtho[2 3 d] 1 3 dioxol 6(5aH) one 5 8 8a 9 tetrahydro 10 hydroxy 5 (4 hydroxy 3 5 dimethoxyphenyl) [5R (5 alpha 5a beta 8a alpha )]
IDH1	V178I	619604	0.00514781	3	49	-4.63371	-8	-7.67899	Missense	0.04
IDH1	V178I	157995	0.00557624	3	44	5.67056	-4.26691	-5.07373	Missense	0	Benzo[c]phenanthridinium 2 hydroxy 3 8 9 trimethoxy 5 methyl chloride (MF1)
IDH1	V178I	676181	0.00644919	3	56	-4.49072	-8	-7.4363	Missense	0.04
IDH1	V178I	645645	0.00834782	3	56	-4.38809	-8	-7.50037	Missense	0.04	ANTINEOPLASTIC 645645
IDH1	V178I	600032	0.00928927	3	56	-4.34676	-7.30103	-6.74887	Missense	0.04	B8173373K297
IDH1	V178I	106969	0.0139324	3	56	4.179	1.96848	-0.183706	Missense	0	CENTAUREIDIN
IDH1	V178I	736380	0.0160505	3	54	-5.56429	-5.70531	-5.44626	Missense	0.04
IDH1	V178I	720694	0.0189873	3	56	-4.05311	-7.69897	-7.55411	Missense	0.04
IDH1	V178I	778347	0.0211338	3	56	4.11428	-6.70846	-7.03147	Missense	0.04
IDH1	V178I	780423	0.024016	3	56	3.94893	-5.1115	-5.53197	Missense	0.04
IDH1	V178I	764114	0.0280991	3	55	-4.30523	-5.25494	-5.05794	Missense	0.04
IDH1	V178I	294712	0.0283257	3	45	-7.1047	-5.57668	-5.07573	Missense	0	Lobolide
IDH1	V178I	751840	0.0381702	3	55	-6.69177	-6.97653	-6.15928	Missense	0
IDH1	V178I	679037	0.0384348	3	56	-3.84299	-7.58565	-6.92549	Missense	0	1 8 Naphthyridin 4(1H) one 2 (3 chlorophenyl) 7 methyl
IDH1	V178I	700264	0.0384348	3	56	3.72701	-5	-5.07929	Missense	0.04
IDH1	V178I	647763	0.0400345	3	47	-6.35985	-7.31693	-6.35577	Missense	0	Jasplakinolide epoxide C
IL7R	I66T	280414	2.9752e-05	53	6	6.63126	-5.88275	-6.46521	Missense	0.61	2 Butenoic acid 2 methyl 2 3 3a 4 4a 5 7a 8 9 9a decahydro 4a 8 dimethyl 3 methylene 2 5 9 trioxoazuleno[6 5 b]furan 4 yl ester (3a alpha 4 alpha 4a beta 7a alpha 8 alpha 9a alpha )
IL7R	I66T	725784	0.000121632	46	5	6.11597	-6.7417	-8	Missense	0.61
IL7R	I66T	304940	0.000215602	52	6	5.72072	-5.41279	-5.73482	Missense	0.61	2 Propenoic acid 2 methyl 9 (chloromethyl)dodecahydro 8 9 dihydroxy 3 6 bis(methylene) 2 oxoazuleno[4 5 b]furan 4 yl ester [3aR (3a alpha 4 alpha 6a alpha 8 beta 9 alpha 9a alpha 9b beta )]
IL7R	I66T	713800	0.000742387	45	6	5.38561	-6.41971	-6.73017	Missense	0.61
IL7R	I66T	623310	0.00217457	53	6	-4.93299	-4.5625	-4	Missense	0.61	12 Deoxyphorbol 13 acetate
IL7R	I66T	699124	0.00499079	53	6	4.57491	-5.57172	-5.7756	Missense	0.61
IL7R	I66T	665529	0.0154187	51	6	4.65262	-6.27159	-6.63415	Missense	0.61
IL7R	I66T	126765	0.0164145	52	6	4.15702	-7.35913	-7.63732	Missense	0.61	5H 1 11c beta (Epoxymethano)phenanthro[10 1 bc]pyran 5 10(6a beta H) dione 1 2 3 3a beta 4 7 7a alpha 11 11a 11b alpha decahydro 1 alpha 2 alpha 4 beta 11 beta tetrahydroxy 3 alpha 8 11a beta trimethyl 4 acetate
IL7R	I66T	736380	0.0178325	51	6	4.86104	-5.43229	-5.69448	Missense	0.61
IL7R	I66T	784255	0.017857	51	6	4.60859	-5.38009	-5.57177	Missense	0.61
IL7R	I66T	352330	0.0232069	53	6	4.44022	-7.11857	-7.66962	Missense	0.61	Bis(helenalinyl)glutarate
IL7R	I66T	700395	0.0267261	50	6	4.2057	-6.28279	-6.63971	Missense	0.61
IL7R	I66T	613012	0.028399	53	6	3.87713	-7.71367	-8	Missense	0.61	D gulo Non 6 enonamide 6 7 8 9 tetradeoxy N [hexahydro 2 oxo 6 [(1 oxotetradecyl)oxy] 1H azepin 3 yl] 8 methyl 2 O methyl [1(3S 6S) 6E]
IL7R	I66T	642306	0.0302358	45	4	-4.23325	-4.93163	-4.62127	Missense	0.61
IL7R	I66T	695022	0.0329422	53	6	4.64047	-5.10691	-5.41913	Missense	0.61
IL7R	I66T	329507	0.0344848	53	6	-3.7794	-5.26576	-4.83326	Missense	0.61	DEOXYPHORBOL 20 O ACETYL 13 O ISOBUTYRYL 12 O (Z E) 2 4
IL7R	I66T	333843	0.0422487	53	6	4.10396	-5.61229	-5.82076	Missense	0.61	HELENIN
IL7R	T244I	723399	0.0234579	30	28	3.9659	-6.90145	-7.62245	Missense	0.19
IL7R	V138I	280414	2.9752e-05	53	6	6.63126	-5.88275	-6.46521	Missense	0.67	2 Butenoic acid 2 methyl 2 3 3a 4 4a 5 7a 8 9 9a decahydro 4a 8 dimethyl 3 methylene 2 5 9 trioxoazuleno[6 5 b]furan 4 yl ester (3a alpha 4 alpha 4a beta 7a alpha 8 alpha 9a alpha )
IL7R	V138I	725784	0.000121632	46	5	6.11597	-6.7417	-8	Missense	0.67
IL7R	V138I	304940	0.000215602	52	6	5.72072	-5.41279	-5.73482	Missense	0.67	2 Propenoic acid 2 methyl 9 (chloromethyl)dodecahydro 8 9 dihydroxy 3 6 bis(methylene) 2 oxoazuleno[4 5 b]furan 4 yl ester [3aR (3a alpha 4 alpha 6a alpha 8 beta 9 alpha 9a alpha 9b beta )]
IL7R	V138I	713800	0.000742387	45	6	5.38561	-6.41971	-6.73017	Missense	0.67
IL7R	V138I	623310	0.00217457	53	6	-4.93299	-4.5625	-4	Missense	0.67	12 Deoxyphorbol 13 acetate
IL7R	V138I	699124	0.00499079	53	6	4.57491	-5.57172	-5.7756	Missense	0.67
IL7R	V138I	665529	0.0154187	51	6	4.65262	-6.27159	-6.63415	Missense	0.67
IL7R	V138I	126765	0.0164145	52	6	4.15702	-7.35913	-7.63732	Missense	0.67	5H 1 11c beta (Epoxymethano)phenanthro[10 1 bc]pyran 5 10(6a beta H) dione 1 2 3 3a beta 4 7 7a alpha 11 11a 11b alpha decahydro 1 alpha 2 alpha 4 beta 11 beta tetrahydroxy 3 alpha 8 11a beta trimethyl 4 acetate
IL7R	V138I	736380	0.0178325	51	6	4.86104	-5.43229	-5.69448	Missense	0.67
IL7R	V138I	784255	0.017857	51	6	4.60859	-5.38009	-5.57177	Missense	0.67
IL7R	V138I	352330	0.0232069	53	6	4.44022	-7.11857	-7.66962	Missense	0.67	Bis(helenalinyl)glutarate
IL7R	V138I	700395	0.0267261	50	6	4.2057	-6.28279	-6.63971	Missense	0.67
IL7R	V138I	613012	0.028399	53	6	3.87713	-7.71367	-8	Missense	0.67	D gulo Non 6 enonamide 6 7 8 9 tetradeoxy N [hexahydro 2 oxo 6 [(1 oxotetradecyl)oxy] 1H azepin 3 yl] 8 methyl 2 O methyl [1(3S 6S) 6E]
IL7R	V138I	642306	0.0302358	45	4	-4.23325	-4.93163	-4.62127	Missense	0.67
IL7R	V138I	695022	0.0329422	53	6	4.64047	-5.10691	-5.41913	Missense	0.67
IL7R	V138I	329507	0.0344848	53	6	-3.7794	-5.26576	-4.83326	Missense	0.67	DEOXYPHORBOL 20 O ACETYL 13 O ISOBUTYRYL 12 O (Z E) 2 4
IL7R	V138I	333843	0.0422487	53	6	4.10396	-5.61229	-5.82076	Missense	0.67	HELENIN
INPP4B	G554S	720780	3.88463e-09	3	53	-9.4594	-8	-7.12661	Missense	0.05
INPP4B	G554S	628144	1.45194e-06	3	54	7.47455	-4.5659	-5.12945	Missense	0.05
INPP4B	G554S	722280	3.12197e-06	3	56	-7.16478	-8	-7.4152	Missense	0.05
INPP4B	G554S	724381	3.50724e-06	3	54	-7.16207	-8	-6.72014	Missense	0.05
INPP4B	G554S	730084	2.77894e-05	3	53	-6.48547	-8	-7.29363	Missense	0.05
INPP4B	G554S	722279	3.03724e-05	3	55	-6.41554	-8	-7.39219	Missense	0.05
INPP4B	G554S	669698	3.56444e-05	3	56	-6.33188	-8	-7.05397	Missense	0.05
INPP4B	G554S	787217	0.000139184	3	53	-5.99026	-6.2008	-5.59388	Missense	0.05
INPP4B	G554S	733694	0.000261002	3	56	-5.6508	-8	-7.09738	Missense	0.05
INPP4B	G554S	765860	0.000690091	3	55	5.78992	-6.11231	-6.45726	Missense	0.05
INPP4B	G554S	607173	0.000927421	3	56	7.10176	-4.18249	-4.79561	Missense	0.05	Hymenialdisine
INPP4B	G554S	767452	0.00129886	3	54	5.11505	-4.4613	-5.51823	Missense	0.05
INPP4B	G554S	667452	0.00145816	3	56	-5.08406	-7.33479	-6.64923	Missense	0.05
INPP4B	G554S	676808	0.00190549	3	54	-5.95229	-5.45961	-5.20446	Missense	0.05
INPP4B	G554S	656243	0.00238856	3	56	6.80698	-4.78283	-5.24491	Missense	0.05	Benzo[1 2 b:5 4 b ]dithiophene 2 carboxylic acid 4 8 dioxo
INPP4B	G554S	778346	0.0031821	3	56	5.69632	-5.68459	-6.19361	Missense	0.05
INPP4B	G554S	667451	0.00324697	3	56	-4.73823	-7.38089	-6.67232	Missense	0.05
INPP4B	G554S	723262	0.00350022	3	56	-5.74384	-6.99184	-6.43937	Missense	0.05
INPP4B	G554S	667446	0.00389419	3	56	-4.70184	-7.9413	-7.01449	Missense	0.05
INPP4B	G554S	723257	0.0049625	3	56	-6.35535	-7.89966	-6.85949	Missense	0.05
INPP4B	G554S	682278	0.00731492	3	56	7.30242	-5.66967	-6.29032	Missense	0.05
INPP4B	G554S	720909	0.00759307	3	56	-4.43016	-8	-7.35002	Missense	0.05
INPP4B	G554S	742127	0.0100926	3	56	-4.31042	-8	-7.8133	Missense	0.05
INPP4B	G554S	778347	0.0111272	3	56	4.44543	-6.68029	-7.03298	Missense	0.05
INPP4B	G554S	698677	0.0134544	3	50	-4.45667	-5.56403	-5.38347	Missense	0.05
INPP4B	G554S	735968	0.0161523	3	56	-5.73777	-7.60797	-7.15166	Missense	0.05
INPP4B	G554S	682277	0.0259597	3	56	6.59456	-6.49122	-7.08927	Missense	0.05
INPP4B	G554S	664139	0.0260121	3	56	-5.15388	-7.78226	-6.64112	Missense	0.05
INPP4B	G554S	674673	0.0278619	3	56	-3.87206	-8	-7.76887	Missense	0.05
INPP4B	G554S	695408	0.0302358	3	56	3.99082	-4.68193	-5.0791	Missense	0.05
INPP4B	G554S	676194	0.0325876	3	56	-3.79869	-8	-7.75472	Missense	0.05
INPP4B	G554S	9170	0.0340436	3	56	-3.97828	-7.66667	-6.10543	Missense	0.05	N Desacetylthiocolchicine
INPP4B	G554S	700264	0.0384348	3	56	3.72701	-5	-5.07929	Missense	0.05
INPPL1	A1083G	363980	1.49696e-06	4	48	-7.66974	-8	-6.69891	Missense	0.15	B712496K594
INPPL1	A1083G	306951	2.05936e-05	4	55	8.71303	-4.80968	-5.153	Missense	0.15	Avarol
INPPL1	A1083G	751191	3.56444e-05	3	49	7.11841	-4.49546	-4.91237	Missense	0.15
INPPL1	A1083G	725784	0.000140528	3	48	-6.01551	-8	-6.79413	Missense	0.15
INPPL1	A1083G	694491	0.00114255	4	55	5.19162	-5.61489	-5.95685	Missense	0.15	Pyrido[2 3 b]acridine 5 12 dione 11 (8 oxo 8H benzo[mn]pyrido[2 3 b]acridin 3 yl)
INPPL1	A1083G	135077	0.00127068	4	44	6.62732	-6.37975	-6.81278	Missense	0.15	BERSALDEGENIN 1 3 5 ORTHOACETATE
INPPL1	A1083G	642285	0.0014936	4	45	5.38767	-5.76782	-6.35223	Missense	0.15
INPPL1	A1083G	683787	0.00279836	4	54	5.91249	-6.00751	-6.51898	Missense	0.15	9H Quino[4 3 2 de][1 10]phenanthrolin 9 one 2 methyl
INPPL1	A1083G	744015	0.00317733	4	54	-4.77939	-8	-7.62989	Missense	0.15
INPPL1	A1083G	745633	0.00457738	4	55	-4.82308	-7.25889	-6.72437	Missense	0.15
INPPL1	A1083G	676788	0.00534846	4	55	-6.14826	-5.6982	-5.25391	Missense	0.15	Olean 12 en 28 oic acid 3 beta (6 methyl beta D glucopyranuronosyloxy) [2 O [4 O ( beta D xylopyranosyl) 6 deoxy beta D gulopyranosyl] beta L arabinopyranosyl] ester
INPPL1	A1083G	742132	0.00688791	4	53	5.85692	-5.89782	-6.1697	Missense	0.15
INPPL1	A1083G	642306	0.00802147	4	45	4.79723	-4.5965	-4.93383	Missense	0.15
INPPL1	A1083G	687015	0.00902307	4	51	4.47506	-4.76173	-5.14423	Missense	0.15
INPPL1	A1083G	723261	0.00948654	4	55	4.36432	-6.74164	-7.10109	Missense	0.15
INPPL1	A1083G	682452	0.00998419	4	53	7.19654	-5.74879	-6.31569	Missense	0.15	Benzo[1 2 b:5 4 b ]dithiophene 4 8 dione 2 5 diacetyl
INPPL1	A1083G	676185	0.0108647	3	55	-5.21645	-6.53068	-5.8641	Missense	0.15
INPPL1	A1083G	9856	0.0132971	4	55	4.6947	-3.4764	-4.59537	Missense	0.15	Groco 6
INPPL1	A1083G	694488	0.0134469	4	55	6.20222	-6.66278	-7.27662	Missense	0.15	9H Quino[4 3 2 de][1 10]phenanthrolin 9 one 3 (acetoxymethyl)
INPPL1	A1083G	622163	0.019048	4	41	4.16231	-4.00233	-4.16014	Missense	0.15
INPPL1	A1083G	326672	0.0206314	3	42	4.11027	-5.1625	-5.83724	Missense	0.15
INPPL1	A1083G	696230	0.0233391	4	55	-5.12404	-6.37117	-5.68355	Missense	0.15
INPPL1	A1083G	676774	0.0257886	4	55	-5.29054	-5.61838	-5.31672	Missense	0.15	Olean 12 en 28 oic acid 3 beta [2 O ( beta D glucopyranosyl) beta D glucopyranosyloxy] [2 O [4 O [3 O ( beta L arabinopyranosyl) beta D xylopyranosyl] 6 deoxy beta D gulopyranosyl] beta L arabinopyranosyl] ester
INPPL1	A1083G	620595	0.026645	4	42	3.97194	-4.87267	-5.56812	Missense	0.15	Bullatacinone
INPPL1	A1083G	21075	0.0266645	4	54	-3.89845	-5.95137	-4.12297	Missense	0.15	Pilocereine
INPPL1	A1083G	676775	0.02882	4	55	-6.70296	-5.53517	-5.01209	Missense	0.15	Olean 12 en 28 oic acid 3 beta [2 O ( beta D glucopyranosyl) beta D glucopyranosyloxy] [2 O [[4 O [3 O ( beta L arabinopyranosyl) beta D xylopyranosyl] 3 O beta D xylopyranosyl] 6 deoxy D gulopyranosyl] beta L arabinopyranosyl] ester
INPPL1	A1083G	651852	0.0364684	4	44	4.11618	-4.62949	-4.92081	Missense	0.15
INPPL1	A1083G	676183	0.037025	4	55	-4.1738	-7.85649	-7.1865	Missense	0.15
INPPL1	A1083G	643356	0.0382639	4	55	3.76561	-4.37293	-4.90246	Missense	0.15
INPPL1	A1083G	700264	0.0383155	4	55	3.73498	-5	-5.08073	Missense	0.15
INPPL1	A1083G	678163	0.0407981	4	53	3.78182	-5.74165	-5.89849	Missense	0.15
INPPL1	A1083G	676790	0.041693	4	55	-5.21713	-5.67652	-5.35625	Missense	0.15	Olean 12 en 28 oic acid 3 beta (6 methyl beta D glucopyranuronosyloxy) [2 O [4 O [4 O ( beta D xylopyranosyl) beta D xylopyranosyl] 6 deoxy beta D gulopyranosyl] beta L arabinopyranosyl] ester
INPPL1	A1083G	670762	0.0422487	4	55	3.81687	-4.82649	-5.01086	Missense	0.15
INPPL1	A1083G	676794	0.0433044	4	55	-5.5299	-5.69556	-5.33524	Missense	0.15	Olean 12 en 28 oic acid 3 beta (6 methyl beta D glucopyranuronosyloxy) [2 O [3 O (D apio beta D ribofuranosy) 4 O ( beta D xylopyranosyl) 6 deoxy beta D gulopyranosyl] beta D xylopyranosyl] ester
INPPL1	A1083G	686554	0.0481813	4	55	5.14615	-6.15339	-6.6225	Missense	0.15	9H Quino[4 3 2 de][1 10]phenanthrolin 9 one 2 (2 pyridinyl)
INPPL1	A1083G	718544	0.0492952	4	47	6.07605	-4.90155	-5.46524	Missense	0.15
KDR	V297I	783219	0.00167383	6	50	-5.07671	-8	-7.70607	Missense	0.13
KDR	V297I	645645	0.00791159	7	52	-4.44528	-8	-7.46194	Missense	0.13	ANTINEOPLASTIC 645645
KDR	V297I	695396	0.0101934	7	52	4.30438	-4.31664	-4.61849	Missense	0.13
KDR	V297I	744015	0.0110012	7	51	-4.27102	-7.97484	-7.61157	Missense	0.13
KDR	V297I	671900	0.0206859	7	52	-4.04371	-8	-7.72951	Missense	0.13
KDR	V297I	664140	0.0243909	7	52	-3.9678	-8	-7.41391	Missense	0.13
KDR	V297I	622150	0.0292441	5	42	3.90756	-4.81557	-4.97974	Missense	0.13	Violacene 1
KDR	V297I	613401	0.0303771	5	41	4.6322	-4.94688	-5.67415	Missense	0.13
KMT2C	I3590L	312621	4.69543e-11	4	54	10.7205	-4.24726	-5.15015	Missense	0	PRIEURIANIN FROM GUAREA TRICHILIOIDES
KMT2C	I3590L	683556	1.05332e-08	4	55	-9.01019	-8	-7.24778	Missense	0	1H Pyrano[3 4 :6 7]indolizino[1 2 b]quinoline 3 14(4H 12H) dione 4 ethyl 11 [[[4 [[5 5a 6 8 8a 9 hexahydro 5 (4 hydroxy 3 5 dimethoxyphenyl) 6 oxofuro[3 4 :6 7]naphtho[2 3 d] 1 3 dioxol 9 yl]amino]phenyl]imino]methyl] 4 hydroxy hydrochloride stereoisomer
KMT2C	I3590L	652524	2.92416e-06	4	55	-7.21191	-8	-7.32318	Missense	0
KMT2C	I3590L	688687	5.04516e-06	4	55	-7.02354	-8	-7.22498	Missense	0
KMT2C	I3590L	624677	5.79985e-06	3	49	-7.1374	-7.52288	-6.58368	Missense	0
KMT2C	I3590L	606985	9.46158e-06	4	55	-6.8031	-8	-7.53692	Missense	0	Glycine 4 ethyl 3 4 12 14 tetrahydro 3 14 dioxo 1H pyrano[3 4 :6 7]indolizino[1 2 b]quinolin 4 yl ester (S) monohydrochloride
KMT2C	I3590L	107124	1.14003e-05	4	55	-6.73665	-8	-7.43689	Missense	0	HYDROXYCAMPTOTHECIN
KMT2C	I3590L	681635	1.99982e-05	4	55	-6.55805	-8	-7.20094	Missense	0	Methionine [(4 ethyl 3 4 12 14 tetrahydro 4 hydroxy 3 14 dioxo 1H pyrano[3 4 :6 7]indolizino[1 2 b]quinolin 11 yl)methylene]hydrazide monohydrochloride
KMT2C	I3590L	673592	2.3589e-05	4	54	-6.52487	-8	-7.25243	Missense	0
KMT2C	I3590L	603071	2.51052e-05	4	55	-6.48608	-8	-7.45791	Missense	0	1H Pyrano[3 4 :6 7]indolizino[1 2 b]quinoline 3 14(4H 12H) dione 10 amino 4 ethyl 4 hydroxy (S)
KMT2C	I3590L	750923	3.04982e-05	4	53	6.39838	-4.87759	-5.23044	Missense	0
KMT2C	I3590L	216128	3.46314e-05	4	55	-6.37062	-8	-7.76602	Missense	0	Cyclopentanecarboxylic acid 2 [(2S 4E 6Z 8R 9S 11R 13S 15S 16S) 7 cyano 8 16 dihydroxy 9 11 13 15 tetramethyl 18 oxooxacyclooctadeca 4 6 dien 2 yl] (1R 2R)
KMT2C	I3590L	673596	6.71612e-05	4	55	-6.14846	-8	-7.6357	Missense	0	7-Ethyl-10-hydroxycamptothecin
KMT2C	I3590L	369395	0.000127131	4	55	-5.92985	-8	-7.45866	Missense	0	Camptothecin 10 amino
KMT2C	I3590L	725784	0.000140528	3	48	-6.01551	-8	-6.79413	Missense	0
KMT2C	I3590L	787217	0.00018064	3	53	-5.80554	-6.16393	-5.59597	Missense	0
KMT2C	I3590L	675857	0.000216127	4	54	5.7272	-4.23437	-4.9699	Missense	0
KMT2C	I3590L	683555	0.000361912	4	55	-6.52951	-7.85649	-6.75085	Missense	0
KMT2C	I3590L	671899	0.000393545	4	55	-5.52924	-8	-7.42543	Missense	0
KMT2C	I3590L	681634	0.000449322	4	55	-5.53432	-7.95598	-7.28695	Missense	0	1H Pyrano[3 4 :6 7]indolizino[1 2 b]quinoline leucine deriv
KMT2C	I3590L	664138	0.00121492	4	55	-5.13709	-8	-7.24147	Missense	0
KMT2C	I3590L	683558	0.00154021	4	55	-7.88066	-7.85649	-6.798	Missense	0	1H Pyrano[3 4 :6 7]indolizino[1 2 b]quinoline 3 14(4H 12H) dione 4 ethyl 11 [[[2 [[5 5a 6 8 8a 9 hexahydro 5 (4 hydroxy 3 5 dimethoxyphenyl) 6 oxofuro[3 4 :6 7]naphtho[2 3 d] 1 3 dioxol 9 yl]amino]phenyl]imino]methyl] 4 hydroxy hydrochloride stereoisomer
KMT2C	I3590L	673591	0.00179518	4	54	-5.00457	-8	-7.38948	Missense	0
KMT2C	I3590L	623310	0.00227555	4	55	4.89326	-4	-4.54204	Missense	0	12 Deoxyphorbol 13 acetate
KMT2C	I3590L	673593	0.00303646	4	55	-4.79153	-8	-7.51255	Missense	0
KMT2C	I3590L	763393	0.00386222	4	55	-4.69266	-7.34679	-7.23689	Missense	0
KMT2C	I3590L	673595	0.00412949	4	55	-4.66671	-8	-7.54833	Missense	0
KMT2C	I3590L	363980	0.00732321	3	49	7.84409	-5.13048	-6.90115	Missense	0	B712496K594
KMT2C	I3590L	645645	0.00831238	4	55	-4.40139	-8	-7.49129	Missense	0	ANTINEOPLASTIC 645645
KMT2C	I3590L	718544	0.0114724	3	48	-4.47985	-5.68209	-5.40471	Missense	0
KMT2C	I3590L	681637	0.0116235	4	54	-5.53044	-7.13926	-6.17632	Missense	0	1H Pyrano[3 4 :6 7]indolizino[1 2 b]quinoline glycine deriv
KMT2C	I3590L	676185	0.0146771	4	54	-4.34491	-6.3935	-5.86192	Missense	0
KMT2C	I3590L	755130	0.0179508	3	54	-4.71283	-6.3564	-5.95892	Missense	0
KMT2C	I3590L	723261	0.0181685	4	55	5.02323	-6.60805	-7.11081	Missense	0
KMT2C	I3590L	683557	0.0191455	4	55	-5.39622	-7.63072	-6.62345	Missense	0
KMT2C	I3590L	671900	0.021379	4	55	-4.01095	-8	-7.74427	Missense	0
KMT2C	I3590L	105132	0.0233805	4	55	-3.98879	-5.46825	-4.24592	Missense	0	Deoxycamptothecin
KMT2C	I3590L	606174	0.0275176	4	55	-3.88701	-8	-7.75129	Missense	0	10 11 Methylenedioxy 20(RS) camptothecin
KMT2C	I3590L	613012	0.0288931	4	55	-3.85826	-8	-7.72408	Missense	0	D gulo Non 6 enonamide 6 7 8 9 tetradeoxy N [hexahydro 2 oxo 6 [(1 oxotetradecyl)oxy] 1H azepin 3 yl] 8 methyl 2 O methyl [1(3S 6S) 6E]
KMT2C	I3590L	734737	0.0315221	4	52	4.72772	-4.952	-6.25584	Missense	0
KMT2C	I3590L	714471	0.0323187	4	54	4.64301	-5.97022	-6.86964	Missense	0
KMT2C	I3590L	700270	0.0385291	4	53	-3.91475	-5.22268	-4.91357	Missense	0	1 3 Dioxolo[4 5 g]quinolin 8(5H) thione 6 [3 (dimethylamino)phenyl]
KMT2C	I3590L	700913	0.0395059	3	52	-4.60936	-6.3494	-5.82525	Missense	0
KMT2C	I3590L	329507	0.0399649	4	55	3.78671	-4.82174	-5.25088	Missense	0	DEOXYPHORBOL 20 O ACETYL 13 O ISOBUTYRYL 12 O (Z E) 2 4
KMT2C	I3590L	681641	0.0401692	4	55	-5.18313	-7.65495	-6.53326	Missense	0	Benzoic acid 4 amino [(4 ethyl 3 4 12 14 tetrahydro 4 hydroxy 3 14 dioxo 1H pyrano[3 4 :6 7]indolizino [1 2 b]quinolin 11 yl)methylene]hydrazide monohydrochloride
KMT2C	I3590L	729058	0.0420731	4	50	-4.2293	-5.69913	-5.4882	Missense	0
KMT2C	I3590L	665929	0.0427173	4	55	-3.74913	-6.42792	-6.05405	Missense	0
KMT2C	L2653V	785389	2.50453e-11	3	56	-10.9542	-8	-6.41976	Missense	0.005
KMT2C	L2653V	132791	1.23912e-05	3	56	-6.6862	-7.30103	-6.77943	Missense	0.005	Butyric acid 2 hydroxy 2 methyl 4 ester with 1 3a beta 4 7 7a alpha 11 11a 11b alpha octahydro 1 alpha 2 alpha 4 beta 11 beta tetrahydroxy 3 alpha 8 11a beta trimethyl 2H 1 11c beta (epoxymethano)phenanthro[10 1 bc]pyran 5 10(3H 6a beta H) dione
KMT2C	L2653V	690422	2.12288e-05	3	54	-6.52283	-5.61163	-5.22461	Missense	0.005
KMT2C	L2653V	216128	3.56444e-05	3	56	-6.32935	-8	-7.7702	Missense	0.005	Cyclopentanecarboxylic acid 2 [(2S 4E 6Z 8R 9S 11R 13S 15S 16S) 7 cyano 8 16 dihydroxy 9 11 13 15 tetramethyl 18 oxooxacyclooctadeca 4 6 dien 2 yl] (1R 2R)
KMT2C	L2653V	673596	6.8846e-05	3	56	-6.11139	-8	-7.6422	Missense	0.005	7-Ethyl-10-hydroxycamptothecin
KMT2C	L2653V	24817	0.000173396	3	56	-5.78784	-7.64027	-4.60025	Missense	0.005	Furo[3 4 :6 7]naphtho[2 3 d] 1 3 dioxol 6(5aH) one 5 8 8a 9 tetrahydro 10 hydroxy 5 (4 hydroxy 3 5 dimethoxyphenyl) [5R (5 alpha 5a beta 8a alpha )]
KMT2C	L2653V	683790	0.000178507	3	53	5.81863	-5.51195	-5.87248	Missense	0.005
KMT2C	L2653V	752115	0.000179874	3	56	-5.90682	-6.33436	-5.84835	Missense	0.005
KMT2C	L2653V	716443	0.000235155	3	54	-5.72752	-8	-7.46391	Missense	0.005
KMT2C	L2653V	671901	0.000252872	3	56	-5.66844	-8	-7.42826	Missense	0.005
KMT2C	L2653V	748820	0.000294935	3	55	-8.04058	-5.8937	-5.37386	Missense	0.005
KMT2C	L2653V	131547	0.000505748	3	56	-5.43268	-8	-7.68004	Missense	0.005	TUBOLOSINE
KMT2C	L2653V	767452	0.00129886	3	54	5.11505	-4.4613	-5.51823	Missense	0.005
KMT2C	L2653V	673591	0.00182989	3	55	-4.98406	-8	-7.40058	Missense	0.005
KMT2C	L2653V	781436	0.00195719	3	54	-5.10693	-5.68019	-5.38784	Missense	0.005
KMT2C	L2653V	775606	0.00227555	3	53	-4.9075	-5.80876	-5.59917	Missense	0.005
KMT2C	L2653V	646846	0.00301779	3	47	-4.87755	-8	-7.26511	Missense	0.005	BENGAMIDE B
KMT2C	L2653V	673593	0.00309435	3	56	-4.77424	-8	-7.52126	Missense	0.005
KMT2C	L2653V	673595	0.0041986	3	56	-4.65076	-8	-7.55639	Missense	0.005
KMT2C	L2653V	676181	0.00644919	3	56	-4.49072	-8	-7.4363	Missense	0.005
KMT2C	L2653V	679018	0.00779114	3	55	-5.60891	-6.24724	-5.88892	Missense	0.005
KMT2C	L2653V	106909	0.00791159	3	55	4.41051	2.19725	0.151837	Missense	0.005	Estra 1 3 5[10] trien 17 one 3 [[4 6 bis(1 aziridinyl) s triazin 2 yl]oxy]
KMT2C	L2653V	600032	0.00928927	3	56	-4.34676	-7.30103	-6.74887	Missense	0.005	B8173373K297
KMT2C	L2653V	661253	0.00953921	3	56	-4.75996	-7.9413	-7.36504	Missense	0.005
KMT2C	L2653V	664138	0.011659	3	56	-4.34429	-7.9413	-7.25816	Missense	0.005
KMT2C	L2653V	106969	0.0139324	3	56	4.179	1.96848	-0.183706	Missense	0.005	CENTAUREIDIN
KMT2C	L2653V	681824	0.0158219	3	56	-4.12138	-6.68493	-6.40607	Missense	0.005	Benzo[1 2 b:4 5 b ]dithiophene 4 8 dione 2 nitro
KMT2C	L2653V	672552	0.0170436	3	56	-4.09729	-8	-7.78985	Missense	0.005
KMT2C	L2653V	671900	0.0215528	3	56	-4.00099	-8	-7.74883	Missense	0.005
KMT2C	L2653V	737185	0.0241441	3	56	-4.86168	-5.68837	-5.2145	Missense	0.005
KMT2C	L2653V	658851	0.0274745	3	56	-3.90652	-6.0784	-5.73029	Missense	0.005
KMT2C	L2653V	606174	0.0276189	3	56	-3.87798	-8	-7.75573	Missense	0.005	10 11 Methylenedioxy 20(RS) camptothecin
KMT2C	L2653V	9170	0.0280756	3	56	-3.86202	-7.48123	-6.11537	Missense	0.005	N Desacetylthiocolchicine
KMT2C	L2653V	682278	0.0288931	3	56	5.9353	-5.76226	-6.28536	Missense	0.005
KMT2C	L2653V	636660	0.0314793	3	47	-5.35023	-6.72601	-6.56293	Missense	0.005
KMT2C	L2653V	658859	0.0347475	3	56	-4.29381	-5.92498	-5.67474	Missense	0.005
KMT2C	L2653V	378734	0.0393336	3	49	-5.15875	-7.84096	-7.16195	Missense	0.005	CEPHALOSTATIN 8
KMT2C	L2653V	21075	0.0409618	3	55	-3.71833	-5.88724	-4.15971	Missense	0.005	Pilocereine
KMT2C	L2653V	670766	0.0412746	3	56	3.84347	-4.78252	-4.94858	Missense	0.005
KMT2C	L2653V	658837	0.0420662	3	51	-4.10022	-5.34147	-4.95273	Missense	0.005
KMT2C	L2653V	24819	0.0481664	3	56	-3.62987	-8	-7.44323	Missense	0.005	Furo[3 4 :6 7]naphtho[2 3 d] 1 3 dioxol 6(5aH) one 5 8 8a 9 tetrahydro 10 hydroxy 5 (3 4 5 trimethoxyphenyl) [5R (5 alpha 5a beta 8a alpha )]
KMT2C	Q3591H	349156	2.34215e-10	3	56	-10.236	-7.69897	-7.42203	Missense	0	PANCRATISTATIN
KMT2C	Q3591H	312621	3.61556e-09	3	55	10.2026	-4.24236	-5.13401	Missense	0	PRIEURIANIN FROM GUAREA TRICHILIOIDES
KMT2C	Q3591H	683556	1.25723e-08	3	56	-8.8931	-8	-7.26121	Missense	0	1H Pyrano[3 4 :6 7]indolizino[1 2 b]quinoline 3 14(4H 12H) dione 4 ethyl 11 [[[4 [[5 5a 6 8 8a 9 hexahydro 5 (4 hydroxy 3 5 dimethoxyphenyl) 6 oxofuro[3 4 :6 7]naphtho[2 3 d] 1 3 dioxol 9 yl]amino]phenyl]imino]methyl] 4 hydroxy hydrochloride stereoisomer
KMT2C	Q3591H	290494	3.55438e-07	3	56	-7.86769	-8	-7.51145	Missense	0	Picras 3 ene 2 16 dione 11 20 epoxy 1 11 12 trihydroxy 6 [(3 methyl 1 oxo 2 butenyl)oxy]
KMT2C	Q3591H	652524	3.20551e-06	3	56	-7.15186	-8	-7.33527	Missense	0
KMT2C	Q3591H	666011	3.50724e-06	3	55	-7.13282	-8	-7.59482	Missense	0
KMT2C	Q3591H	688687	5.55305e-06	3	56	-6.96809	-8	-7.23882	Missense	0
KMT2C	Q3591H	606985	1.01765e-05	3	56	-6.75275	-8	-7.54519	Missense	0	Glycine 4 ethyl 3 4 12 14 tetrahydro 3 14 dioxo 1H pyrano[3 4 :6 7]indolizino[1 2 b]quinolin 4 yl ester (S) monohydrochloride
KMT2C	Q3591H	107124	1.23641e-05	3	56	-6.68777	-8	-7.44695	Missense	0	HYDROXYCAMPTOTHECIN
KMT2C	Q3591H	681635	2.15893e-05	3	56	-6.51298	-8	-7.2152	Missense	0	Methionine [(4 ethyl 3 4 12 14 tetrahydro 4 hydroxy 3 14 dioxo 1H pyrano[3 4 :6 7]indolizino[1 2 b]quinolin 11 yl)methylene]hydrazide monohydrochloride
KMT2C	Q3591H	673592	2.5469e-05	3	55	-6.47885	-8	-7.26602	Missense	0
KMT2C	Q3591H	603071	2.6637e-05	3	56	-6.44249	-8	-7.46759	Missense	0	1H Pyrano[3 4 :6 7]indolizino[1 2 b]quinoline 3 14(4H 12H) dione 10 amino 4 ethyl 4 hydroxy (S)
KMT2C	Q3591H	216128	3.56444e-05	3	56	-6.32935	-8	-7.7702	Missense	0	Cyclopentanecarboxylic acid 2 [(2S 4E 6Z 8R 9S 11R 13S 15S 16S) 7 cyano 8 16 dihydroxy 9 11 13 15 tetramethyl 18 oxooxacyclooctadeca 4 6 dien 2 yl] (1R 2R)
KMT2C	Q3591H	734737	5.05738e-05	3	53	6.6613	-4.7779	-6.2411	Missense	0
KMT2C	Q3591H	673596	6.8846e-05	3	56	-6.11139	-8	-7.6422	Missense	0	7-Ethyl-10-hydroxycamptothecin
KMT2C	Q3591H	750923	7.97424e-05	3	54	6.11973	-4.88663	-5.2234	Missense	0
KMT2C	Q3591H	369395	0.000132559	3	56	-5.89664	-8	-7.46833	Missense	0	Camptothecin 10 amino
KMT2C	Q3591H	787217	0.00018064	3	53	-5.80554	-6.16393	-5.59597	Missense	0
KMT2C	Q3591H	671899	0.000410817	3	56	-5.50241	-8	-7.43569	Missense	0
KMT2C	Q3591H	675857	0.000811873	3	55	5.47493	-4.23473	-4.95651	Missense	0
KMT2C	Q3591H	664138	0.00124156	3	56	-5.11566	-8	-7.25501	Missense	0
KMT2C	Q3591H	673591	0.00182989	3	55	-4.98406	-8	-7.40058	Missense	0
KMT2C	Q3591H	623310	0.00233527	3	56	4.87481	-4	-4.53236	Missense	0	12 Deoxyphorbol 13 acetate
KMT2C	Q3591H	339555	0.00273991	3	56	4.81829	-4.95993	-5.06554	Missense	0	Bryostatin 1
KMT2C	Q3591H	673593	0.00309435	3	56	-4.77424	-8	-7.52126	Missense	0
KMT2C	Q3591H	699125	0.00385422	3	56	-4.67004	-5.75053	-5.54925	Missense	0
KMT2C	Q3591H	763393	0.00395765	3	56	-4.67644	-7.34679	-7.23885	Missense	0
KMT2C	Q3591H	681634	0.00400393	3	56	-5.09955	-7.9413	-7.29968	Missense	0	1H Pyrano[3 4 :6 7]indolizino[1 2 b]quinoline leucine deriv
KMT2C	Q3591H	673595	0.0041986	3	56	-4.65076	-8	-7.55639	Missense	0
KMT2C	Q3591H	645645	0.00834782	3	56	-4.38809	-8	-7.50037	Missense	0	ANTINEOPLASTIC 645645
KMT2C	Q3591H	329507	0.0101565	3	56	4.36044	-4.77982	-5.24546	Missense	0	DEOXYPHORBOL 20 O ACETYL 13 O ISOBUTYRYL 12 O (Z E) 2 4
KMT2C	Q3591H	752315	0.0114191	3	56	-4.42422	-6.65164	-6.48015	Missense	0
KMT2C	Q3591H	718544	0.0114724	3	48	-4.47985	-5.68209	-5.40471	Missense	0
KMT2C	Q3591H	683555	0.0152695	3	56	-5.71728	-7.80866	-6.77316	Missense	0
KMT2C	Q3591H	671900	0.0215528	3	56	-4.00099	-8	-7.74883	Missense	0
KMT2C	Q3591H	105132	0.0218053	3	56	-4.12957	-5.53514	-4.26416	Missense	0	Deoxycamptothecin
KMT2C	Q3591H	676185	0.0248685	3	55	-4.05882	-6.34547	-5.8742	Missense	0
KMT2C	Q3591H	699124	0.0258346	3	56	-3.98405	-5.76091	-5.58343	Missense	0
KMT2C	Q3591H	606174	0.0276189	3	56	-3.87798	-8	-7.75573	Missense	0	10 11 Methylenedioxy 20(RS) camptothecin
KMT2C	Q3591H	696230	0.0286662	3	56	-5.04461	-6.32749	-5.69817	Missense	0
KMT2C	Q3591H	613012	0.0290403	3	56	-3.84943	-8	-7.72901	Missense	0	D gulo Non 6 enonamide 6 7 8 9 tetradeoxy N [hexahydro 2 oxo 6 [(1 oxotetradecyl)oxy] 1H azepin 3 yl] 8 methyl 2 O methyl [1(3S 6S) 6E]
KMT2C	Q3591H	676194	0.0325876	3	56	-3.79869	-8	-7.75472	Missense	0
KMT2C	Q3591H	135037	0.0422927	3	56	-6.61394	-6.60059	-5.95931	Missense	0	3ab 6 Epoxy 3aH cyclopentadodecin 4 11 dione 2 3 7 8 tetrahydro 2a 5 8 8 12 pentamethyl (+)
KMT2C	Q3591H	126765	0.0442172	3	55	-3.95351	-7.63436	-7.37447	Missense	0	5H 1 11c beta (Epoxymethano)phenanthro[10 1 bc]pyran 5 10(6a beta H) dione 1 2 3 3a beta 4 7 7a alpha 11 11a 11b alpha decahydro 1 alpha 2 alpha 4 beta 11 beta tetrahydroxy 3 alpha 8 11a beta trimethyl 4 acetate
KMT2C	Q3591H	700270	0.0448017	3	54	-4.1348	-5.24804	-4.91788	Missense	0	1 3 Dioxolo[4 5 g]quinolin 8(5H) thione 6 [3 (dimethylamino)phenyl]
KMT2C	Q3591H	660650	0.0456589	3	53	-4.494	-5.38944	-5.13855	Missense	0
KMT2C	S3660L	682280	1.38489e-06	4	55	-7.46436	-8	-7.69366	Missense	0.07
KMT2C	S3660L	787220	0.00101339	3	53	-5.26868	-5.47519	-5.30471	Missense	0.07
KMT2C	S3660L	735204	0.00113178	3	52	-5.55313	-5.56067	-5.28599	Missense	0.07	5 Hydroxy 7 [3 methoxy 4 (tetrahydro pyran 2 yloxy) phenyl] 4 {3 [3 methoxy 4 (tetrahydro pyran 2 yloxy) phenyl] acryloy l} hepta 2 4 6 trienoic acid ethyl ester
KMT2C	S3660L	767452	0.00129886	3	54	5.11505	-4.4613	-5.51823	Missense	0.07
KMT2C	S3660L	687008	0.00265019	4	54	-6.15544	-7.63773	-7.00527	Missense	0.07
KMT2C	S3660L	706482	0.00432761	4	53	-5.83546	-5.40798	-4.91003	Missense	0.07
KMT2C	S3660L	647764	0.00476309	3	43	-5.73597	-5.64566	-5.36468	Missense	0.07
KMT2C	S3660L	670928	0.0105221	4	50	4.57539	-4.95585	-5.15194	Missense	0.07
KMT2C	S3660L	363980	0.0114934	3	49	7.06128	-5.28709	-6.89156	Missense	0.07	B712496K594
KMT2C	S3660L	157995	0.0117365	3	44	-5.01361	-5.68414	-4.9771	Missense	0.07	Benzo[c]phenanthridinium 2 hydroxy 3 8 9 trimethoxy 5 methyl chloride (MF1)
KMT2C	S3660L	95382	0.0228329	3	54	-4.56149	-6.31308	-4.34361	Missense	0.07	1H Pyrano[3 4 :6 7]indolizino[1 2 b]quinoline 3 14(4H 12H) dione 4 (acetyloxy) 4 ethyl (S)
KMT2C	S3660L	609397	0.0244336	4	55	-4.07597	-6.39064	-5.99306	Missense	0.07	B817373K328
KMT2C	S3660L	664140	0.0250957	4	55	-3.93691	-8	-7.44588	Missense	0.07
KMT2C	S3660L	694491	0.0257886	4	55	3.92199	-5.69326	-5.95115	Missense	0.07	Pyrido[2 3 b]acridine 5 12 dione 11 (8 oxo 8H benzo[mn]pyrido[2 3 b]acridin 3 yl)
KMT2C	S3660L	644949	0.0260505	3	46	-4.12274	-6.45336	-5.98016	Missense	0.07
KMT2C	S3660L	782483	0.0385832	4	55	3.83567	-4.80595	-5.16017	Missense	0.07
KMT2C	S3660L	747401	0.0393336	4	54	-4.39253	-6.10908	-5.73865	Missense	0.07
KMT2C	S3660L	304421	0.0467838	3	43	-4.42282	-6.50419	-6.02662	Missense	0.07	Leurosine N oxide
KMT2C	S3660L	759931	0.0478665	4	54	-3.76869	-7.95598	-7.61125	Missense	0.07
KNSTRN	P92S	626159	2.60776e-06	3	44	7.59367	-5.47814	-5.98825	Missense	0.06	1H Imidazole 4 methanol 2 amino alpha (2 amino 1 chloroethyl)
KNSTRN	P92S	157995	1.91215e-05	3	44	7.13816	-4.1786	-5.07975	Missense	0.06	Benzo[c]phenanthridinium 2 hydroxy 3 8 9 trimethoxy 5 methyl chloride (MF1)
KNSTRN	P92S	747428	2.51052e-05	4	53	7.33496	-4.68619	-5.08085	Missense	0.06
KNSTRN	P92S	744036	0.00108233	4	50	5.73354	-4.7454	-5.0472	Missense	0.06
KNSTRN	P92S	730084	0.00185086	4	52	-5.12355	-7.91195	-7.28682	Missense	0.06
KNSTRN	P92S	378735	0.00203423	3	42	-5.11357	-8	-7.47313	Missense	0.06	CEPHALOSTATIN 9
KNSTRN	P92S	744034	0.00204316	4	50	5.08326	-4.783	-5.02737	Missense	0.06
KNSTRN	P92S	720781	0.00627736	4	53	4.77693	-6.11241	-6.44545	Missense	0.06
KNSTRN	P92S	106969	0.0100953	4	55	4.30416	2.04374	-0.22831	Missense	0.06	CENTAUREIDIN
KNSTRN	P92S	744039	0.0127854	4	55	5.75966	-4.13485	-4.7857	Missense	0.06
KNSTRN	P92S	731254	0.0332472	4	46	4.51623	-5.07689	-5.39241	Missense	0.06
KNSTRN	P92S	731410	0.0378554	4	52	3.74941	-5.0054	-5.1701	Missense	0.06
KNSTRN	P92S	700264	0.0383155	4	55	3.73498	-5	-5.08073	Missense	0.06
KNSTRN	P92S	714474	0.0410184	4	49	-4.36472	-4.81745	-4.76318	Missense	0.06
KNSTRN	R75L	730084	0.00130784	5	51	-5.12558	-7.89435	-7.27628	Missense	0.06
KNSTRN	R75L	378735	0.00194108	4	41	-5.15227	-8	-7.46028	Missense	0.06	CEPHALOSTATIN 9
KNSTRN	R75L	106969	0.0103946	5	54	4.30248	2.02869	-0.268991	Missense	0.06	CENTAUREIDIN
KNSTRN	R75L	731410	0.0343608	5	51	3.79719	-5.00432	-5.17343	Missense	0.06
KNSTRN	R75L	702881	0.0494662	5	53	4.30195	-4.95082	-5.18828	Missense	0.06
KNSTRN	S232G	613729	0.000964392	5	54	-5.23982	-8	-7.23534	Missense	0.04	COMBRETASTATIN A 4
KNSTRN	S232G	744036	0.00182989	4	50	5.35083	-4.7677	-5.04542	Missense	0.04
KNSTRN	S232G	744034	0.00217685	4	50	4.94979	-4.79677	-5.02626	Missense	0.04
KNSTRN	S232G	695799	0.00312871	5	52	-4.80485	-8	-6.9256	Missense	0.04	7H Dibenzo[a c]cyclohepten 5(6H) one 9 10 11 trimethoxy 3 (methylthio)
KNSTRN	S232G	645645	0.00819672	5	54	-4.41533	-8	-7.48187	Missense	0.04	ANTINEOPLASTIC 645645
KNSTRN	S232G	106969	0.0136502	5	54	4.20238	1.96848	-0.263417	Missense	0.04	CENTAUREIDIN
KNSTRN	S232G	667446	0.02275	5	54	-3.98007	-7.81938	-6.99145	Missense	0.04
KNSTRN	S232G	9170	0.0234082	5	54	-3.95532	-7.55359	-6.05808	Missense	0.04	N Desacetylthiocolchicine
LATS2	A324V	666011	0.00180549	7	51	-5.28224	-7.957	-7.56895	Missense	0.65
LATS2	A324V	700392	0.0212638	5	44	4.28354	-4.8215	-5.023	Missense	0.65
LATS2	G363S	745306	0.00187315	21	37	-4.96739	-6.14476	-5.77075	Missense	0.87
LATS2	G363S	784255	0.00407289	20	37	-4.67175	-5.54053	-5.32445	Missense	0.87
MAP3K1	D806N	21075	0.0264461	50	8	3.91732	-3.98537	-5.89718	Missense	0.5	Pilocereine
MAP3K1	N255S	363980	5.04516e-06	4	48	-7.1298	-7.95598	-6.70258	Missense	0.02	B712496K594
MAP3K1	N255S	744344	0.0011538	6	49	5.22098	-5.09073	-5.53431	Missense	0.02
MAP3K1	N255S	767452	0.00120579	6	51	5.18809	-4.4613	-5.5804	Missense	0.02
MAP3K1	N255S	689303	0.00151464	6	53	5.55553	-4.72372	-5.02581	Missense	0.02
MAP3K1	N255S	746620	0.00163868	6	53	5.49389	-5.7494	-6.56631	Missense	0.02
MAP3K1	N255S	342435	0.00187315	4	43	6.09018	-4.34312	-4.5787	Missense	0.02	QUINAZOLINONE
MAP3K1	N255S	722279	0.00255043	6	52	-4.94031	-7.92048	-7.3663	Missense	0.02
MAP3K1	N255S	729895	0.00412949	6	53	4.66065	-5.1155	-5.85494	Missense	0.02
MAP3K1	N255S	746839	0.00734806	6	53	4.58973	-5.84922	-6.37217	Missense	0.02
MAP3K1	N255S	666011	0.0100926	6	52	-4.81139	-7.94983	-7.57723	Missense	0.02
MAP3K1	N255S	642301	0.0106833	4	45	4.72782	-5.18563	-5.49744	Missense	0.02
MAP3K1	N255S	782483	0.0121531	6	53	4.23188	-4.80745	-5.17336	Missense	0.02
MAP3K1	N255S	752817	0.0139716	6	53	4.43288	-5.62732	-6.39144	Missense	0.02
MAP3K1	N255S	626158	0.015177	4	43	4.65584	-4.25089	-4.70545	Missense	0.02	Hymenialdisine
MAP3K1	N255S	765989	0.0165825	6	51	4.26965	-4.24318	-4.84775	Missense	0.02
MAP3K1	N255S	671825	0.0171141	6	53	4.55028	-4.93674	-5.21002	Missense	0.02
MAP3K1	N255S	91994	0.0176924	4	43	4.31945	-3.71495	-3.85871	Missense	0.02	Aspidospermidine 3 carboxylic acid 4 (acetyloxy) 6 7 didehydro 3 hydroxy 16 methoxy 1 methyl methyl ester (2 beta 3 beta 4 beta 5 alpha 12 beta 19 alpha )
MAP3K1	N255S	746861	0.0181685	6	53	4.08134	-4.84038	-5.4683	Missense	0.02
MAP3K1	N255S	746567	0.0252564	6	52	3.93043	-4.77185	-5.30967	Missense	0.02
MAP3K1	N255S	746563	0.0260672	6	52	3.90678	-4.79255	-5.20516	Missense	0.02
MAP3K1	N255S	782490	0.0279711	6	53	3.86394	-4.739	-5.15068	Missense	0.02
MAP3K1	N255S	744342	0.0292701	6	48	4.39211	-4.57683	-5.29228	Missense	0.02
MAP3K1	N255S	782488	0.0297171	6	53	3.88727	-4.92111	-5.40122	Missense	0.02
MAP3K1	N255S	647328	0.0321774	4	46	4.2114	-4.81156	-5.05609	Missense	0.02
MAP3K1	N255S	774669	0.0420979	6	51	3.71427	-4.60859	-5.17544	Missense	0.02
MAP3K1	N255S	735929	0.0436652	6	51	4.02712	-4.86521	-5.10548	Missense	0.02
MAP3K1	N255S	167406	0.0497423	4	43	3.66363	-4.93923	-5.0717	Missense	0.02	beta Ursolic acid
MAP3K1	V906I	706484	0.00042186	49	5	5.53573	-5.2035	-5.74306	Missense	0.7
MAP3K1	V906I	661254	0.00532882	54	5	4.5953	-0.51761	-0.771211	Missense	0.7
MAP3K1	V906I	671825	0.00686108	54	5	-4.9787	-5.20586	-4.92709	Missense	0.7
MAP3K1	V906I	651855	0.0256097	45	3	4.19354	-7.09634	-7.48123	Missense	0.7
MAP3K1	V906I	609394	0.0259636	48	4	3.95811	-7.5659	-8	Missense	0.7	Homohalichondrin B
MAP3K1	V906I	606174	0.0272739	54	5	3.89645	-7.74668	-8	Missense	0.7	10 11 Methylenedioxy 20(RS) camptothecin
MAP3K1	V906I	744034	0.0291355	50	4	-4.2074	-5.02576	-4.80303	Missense	0.7
MEN1	R176Q	778350	5.98999e-13	3	56	-12.1737	-7.60206	-6.91516	Missense	0.01
MEN1	R176Q	723397	1.34834e-09	3	55	-10.7204	-5.73005	-5.11449	Missense	0.01
MEN1	R176Q	697748	6.66551e-08	3	53	-8.58008	-5.73863	-5.23728	Missense	0.01	9H Quino[4 3 2 de][1 10]phenanthrolin 9 one 2 (4 nitrophenyl)
MEN1	R176Q	290494	3.55438e-07	3	56	-7.86769	-8	-7.51145	Missense	0.01	Picras 3 ene 2 16 dione 11 20 epoxy 1 11 12 trihydroxy 6 [(3 methyl 1 oxo 2 butenyl)oxy]
MEN1	R176Q	622398	6.49858e-07	3	56	-8.17238	-6.76189	-6.36205	Missense	0.01	Fascaplysine
MEN1	R176Q	696230	1.56405e-06	3	56	-7.34063	-6.41944	-5.69325	Missense	0.01
MEN1	R176Q	666011	3.50724e-06	3	55	-7.13282	-8	-7.59482	Missense	0.01
MEN1	R176Q	750923	2.25591e-05	3	54	6.49898	-4.87552	-5.22402	Missense	0.01
MEN1	R176Q	216128	3.56444e-05	3	56	-6.32935	-8	-7.7702	Missense	0.01	Cyclopentanecarboxylic acid 2 [(2S 4E 6Z 8R 9S 11R 13S 15S 16S) 7 cyano 8 16 dihydroxy 9 11 13 15 tetramethyl 18 oxooxacyclooctadeca 4 6 dien 2 yl] (1R 2R)
MEN1	R176Q	661253	8.57328e-05	3	56	-6.0434	-8	-7.36189	Missense	0.01
MEN1	R176Q	675857	0.000135626	3	55	6.02981	-4.17961	-4.95951	Missense	0.01
MEN1	R176Q	787217	0.000361912	3	53	-5.55865	-6.14568	-5.597	Missense	0.01
MEN1	R176Q	613729	0.00101339	3	56	-5.19376	-8	-7.26265	Missense	0.01	COMBRETASTATIN A 4
MEN1	R176Q	736380	0.00121453	3	54	-6.0667	-5.70295	-5.44639	Missense	0.01
MEN1	R176Q	664138	0.00124156	3	56	-5.11566	-8	-7.25501	Missense	0.01
MEN1	R176Q	691039	0.00204316	3	56	-4.9299	-8	-7.11641	Missense	0.01
MEN1	R176Q	751842	0.0022355	3	54	-5.03879	-7.04756	-6.6671	Missense	0.01
MEN1	R176Q	699125	0.00313616	3	56	-4.75343	-5.75553	-5.54899	Missense	0.01
MEN1	R176Q	695799	0.00323264	3	54	-4.7668	-8	-6.9654	Missense	0.01	7H Dibenzo[a c]cyclohepten 5(6H) one 9 10 11 trimethoxy 3 (methylthio)
MEN1	R176Q	667446	0.00389419	3	56	-4.70184	-7.9413	-7.01449	Missense	0.01
MEN1	R176Q	656243	0.00429786	3	56	-7.39822	-5.72037	-5.19468	Missense	0.01	Benzo[1 2 b:5 4 b ]dithiophene 2 carboxylic acid 4 8 dioxo
MEN1	R176Q	645645	0.00834782	3	56	-4.38809	-8	-7.50037	Missense	0.01	ANTINEOPLASTIC 645645
MEN1	R176Q	730084	0.0101704	3	53	-4.68267	-7.88261	-7.30027	Missense	0.01
MEN1	R176Q	662474	0.0108358	3	56	-4.28248	-8	-7.63986	Missense	0.01
MEN1	R176Q	690043	0.0125326	3	54	-5.8011	-5.69723	-5.33376	Missense	0.01
MEN1	R176Q	678531	0.0139193	3	56	-4.38437	-5.76165	-5.60558	Missense	0.01
MEN1	R176Q	126765	0.0174096	3	55	-4.48109	-7.66667	-7.3727	Missense	0.01	5H 1 11c beta (Epoxymethano)phenanthro[10 1 bc]pyran 5 10(6a beta H) dione 1 2 3 3a beta 4 7 7a alpha 11 11a 11b alpha decahydro 1 alpha 2 alpha 4 beta 11 beta tetrahydroxy 3 alpha 8 11a beta trimethyl 4 acetate
MEN1	R176Q	751844	0.0191509	3	54	-4.27477	-7.33333	-7.02143	Missense	0.01
MEN1	R176Q	748824	0.0248066	3	54	4.00945	-4.47643	-4.83253	Missense	0.01
MEN1	R176Q	746861	0.0264146	3	56	3.89492	-4.85847	-5.43369	Missense	0.01
MEN1	R176Q	606174	0.0276189	3	56	-3.87798	-8	-7.75573	Missense	0.01	10 11 Methylenedioxy 20(RS) camptothecin
MEN1	R176Q	716444	0.0276214	3	54	-4.59494	-7.58158	-7.108	Missense	0.01
MEN1	R176Q	613012	0.0290403	3	56	-3.84943	-8	-7.72901	Missense	0.01	D gulo Non 6 enonamide 6 7 8 9 tetradeoxy N [hexahydro 2 oxo 6 [(1 oxotetradecyl)oxy] 1H azepin 3 yl] 8 methyl 2 O methyl [1(3S 6S) 6E]
MEN1	R176Q	727701	0.0290949	3	55	-4.50968	-6.05378	-5.72172	Missense	0.01
MEN1	R176Q	729058	0.0325876	3	51	-4.45894	-5.70133	-5.49221	Missense	0.01
MEN1	R176Q	676194	0.0325876	3	56	-3.79869	-8	-7.75472	Missense	0.01
MEN1	R176Q	662476	0.0350841	3	56	-4.17629	-7.9413	-7.46954	Missense	0.01
MEN1	R176Q	238187	0.0422487	3	53	-3.92649	-7.88261	-7.39341	Missense	0.01	Ailanthinone
MEN1	R176Q	746563	0.0492679	3	55	3.61578	-4.82419	-5.18093	Missense	0.01
MEN1	R176Q	714471	0.049717	3	55	3.79708	-6.2218	-6.83956	Missense	0.01
MEN1	T546A	651774	8.29324e-06	41	4	-7.30207	-4.85719	-4.12494	Missense	0.85
MEN1	T546A	77037	8.67914e-06	55	4	-6.94606	-5.29277	-5.07005	Missense	0.85	d Tetrandrine
MEN1	T546A	751848	9.67777e-06	55	4	-6.79588	-4.51262	-4	Missense	0.85
MEN1	T546A	749943	1.11768e-05	50	4	-7.33882	-5.81717	-5.26567	Missense	0.85
MEN1	T546A	731589	1.52305e-05	52	4	-6.64934	-4.97222	-4.24919	Missense	0.85
MEN1	T546A	732916	1.74079e-05	54	4	-6.5719	-6.07354	-5.18156	Missense	0.85
MEN1	T546A	613401	3.56444e-05	42	4	-6.70084	-5.66428	-4.86868	Missense	0.85
MEN1	T546A	676808	3.96017e-05	53	4	-6.38179	-5.23552	-4.98435	Missense	0.85
MEN1	T546A	740832	0.000112734	55	4	-6.35193	-6.54987	-5.52465	Missense	0.85
MEN1	T546A	697748	0.000165922	52	4	-5.84366	-5.2893	-4.93696	Missense	0.85	9H Quino[4 3 2 de][1 10]phenanthrolin 9 one 2 (4 nitrophenyl)
MEN1	T546A	761943	0.000353804	55	4	-5.55848	-5.11143	-4.87587	Missense	0.85
MEN1	T546A	748822	0.000391806	55	4	-5.58352	-4.92392	-4.51499	Missense	0.85
MEN1	T546A	706484	0.000662712	51	3	5.45876	-5.22448	-5.74619	Missense	0.85
MEN1	T546A	113238	0.000705265	40	4	-5.81903	-5.04882	-4.67237	Missense	0.85
MEN1	T546A	706480	0.0010566	52	3	-6.10859	-5.03827	-4.38608	Missense	0.85
MEN1	T546A	783219	0.00182989	53	3	5.00567	-7.7227	-8	Missense	0.85
MEN1	T546A	623310	0.00227555	55	4	-4.89326	-4.54204	-4	Missense	0.85	12 Deoxyphorbol 13 acetate
MEN1	T546A	339555	0.00366022	55	4	-4.71355	-5.06727	-4.96257	Missense	0.85	Bryostatin 1
MEN1	T546A	764115	0.0046318	54	4	-4.74306	-5.06933	-4.86116	Missense	0.85
MEN1	T546A	670663	0.00468901	47	3	5.25406	-4.91108	-5.40326	Missense	0.85
MEN1	T546A	749271	0.0049506	55	4	-4.58404	-5.52855	-5.38828	Missense	0.85
MEN1	T546A	756802	0.00532882	55	4	4.56828	-7.8276	-8	Missense	0.85
MEN1	T546A	91994	0.00650766	43	4	-4.57699	-3.85834	-3.71883	Missense	0.85	Aspidospermidine 3 carboxylic acid 4 (acetyloxy) 6 7 didehydro 3 hydroxy 16 methoxy 1 methyl methyl ester (2 beta 3 beta 4 beta 5 alpha 12 beta 19 alpha )
MEN1	T546A	720909	0.00748931	55	4	4.44387	-7.3382	-8	Missense	0.85
MEN1	T546A	106969	0.0100953	55	4	-4.30416	-0.22831	2.04374	Missense	0.85	CENTAUREIDIN
MEN1	T546A	106909	0.0109111	54	4	-4.29215	0.121392	2.09691	Missense	0.85	Estra 1 3 5[10] trien 17 one 3 [[4 6 bis(1 aziridinyl) s triazin 2 yl]oxy]
MEN1	T546A	339875	0.0128551	43	4	-4.29211	-4.71746	-4.35506	Missense	0.85	PHORBOL DIACETYL 12 OCTADIENOYL 4 DEOXY
MEN1	T546A	676811	0.0130211	53	4	-4.3241	-5.03347	-4.8917	Missense	0.85
MEN1	T546A	720065	0.0143162	55	4	-4.88126	-6.33695	-5.73284	Missense	0.85	Vedelianin
MEN1	T546A	731253	0.0150516	47	3	-4.46995	-5.49109	-5.13084	Missense	0.85
MEN1	T546A	719985	0.01549	51	4	-4.31969	-4.9138	-4.68333	Missense	0.85
MEN1	T546A	736463	0.0185241	55	4	-4.69792	-5.02204	-4.87412	Missense	0.85
MEN1	T546A	669697	0.0198555	55	4	-4.03015	-5.24523	-4.76514	Missense	0.85
MEN1	T546A	676796	0.0241441	53	4	-4.41526	-5.10258	-4.89413	Missense	0.85
MEN1	T546A	609394	0.0259636	48	4	3.95811	-7.5659	-8	Missense	0.85	Homohalichondrin B
MEN1	T546A	731410	0.0269656	52	4	-3.91406	-5.17051	-5	Missense	0.85
MEN1	T546A	613012	0.0288931	55	4	3.85826	-7.72408	-8	Missense	0.85	D gulo Non 6 enonamide 6 7 8 9 tetradeoxy N [hexahydro 2 oxo 6 [(1 oxotetradecyl)oxy] 1H azepin 3 yl] 8 methyl 2 O methyl [1(3S 6S) 6E]
MEN1	T546A	764114	0.0305926	54	4	-4.2524	-5.08239	-4.87565	Missense	0.85
MEN1	T546A	720908	0.0312719	52	3	-3.85193	-5.1312	-4.70362	Missense	0.85
MEN1	T546A	642306	0.0317431	45	4	-3.89467	-4.92736	-4.66933	Missense	0.85
MEN1	T546A	737180	0.0343765	55	4	-4.4801	-5.63336	-5.22503	Missense	0.85
MEN1	T546A	734739	0.037161	48	3	-3.84642	-5.60242	-5.43948	Missense	0.85
MEN1	T546A	700264	0.0383155	55	4	-3.73498	-5.08073	-5	Missense	0.85
MEN1	T546A	664138	0.0389042	55	4	3.80965	-7.25014	-7.88072	Missense	0.85
MEN1	T546A	749942	0.0410355	55	4	-4.83825	-6.32476	-5.77751	Missense	0.85
MEN1	T546A	615585	0.0481664	46	4	4.2008	-6.95365	-7.86398	Missense	0.85
MEN1	T546A	784256	0.0491087	55	4	-4.53387	-5.79541	-5.60965	Missense	0.85
MPL	V114M	714471	9.0087e-06	4	54	-7.44375	-7.92474	-6.72486	Missense	0.02
MPL	V114M	735204	9.72814e-05	3	52	-6.0853	-5.56905	-5.28551	Missense	0.02	5 Hydroxy 7 [3 methoxy 4 (tetrahydro pyran 2 yloxy) phenyl] 4 {3 [3 methoxy 4 (tetrahydro pyran 2 yloxy) phenyl] acryloy l} hepta 2 4 6 trienoic acid ethyl ester
MPL	V114M	772358	0.000377789	4	54	-6.33665	-6.35761	-5.91631	Missense	0.02
MPL	V114M	767452	0.00129886	3	54	5.11505	-4.4613	-5.51823	Missense	0.02
MPL	V114M	656243	0.00153053	4	55	5.832	-4.85815	-5.24783	Missense	0.02	Benzo[1 2 b:5 4 b ]dithiophene 2 carboxylic acid 4 8 dioxo
MPL	V114M	646846	0.00301779	3	47	-4.87755	-8	-7.26511	Missense	0.02	BENGAMIDE B
MPL	V114M	779186	0.00380092	4	55	7.97963	-5.21819	-6.33311	Missense	0.02
MPL	V114M	720909	0.00748931	4	55	-4.44387	-8	-7.3382	Missense	0.02
MPL	V114M	660088	0.00834782	4	50	-4.85971	-6.63072	-6.42437	Missense	0.02
MPL	V114M	746861	0.0115905	4	55	4.24771	-4.79161	-5.44901	Missense	0.02
MPL	V114M	741730	0.0164819	4	55	-4.7972	-7.95598	-7.61011	Missense	0.02
MPL	V114M	682278	0.0175851	4	55	4.99219	-5.86335	-6.28752	Missense	0.02
MPL	V114M	661757	0.0187439	4	52	-5.45698	-6.67173	-6.18801	Missense	0.02
MPL	V114M	647641	0.0202718	3	42	-4.67308	-5.50191	-5.23976	Missense	0.02	2 Naphthalenol 8 (5 chlorotetrahydro 2 6 6 trimethyl 2H pyran 2 yl)decahydro 1 isocyano 2 methyl 5 methylene
MPL	V114M	746567	0.0224458	4	54	3.98431	-4.76894	-5.28997	Missense	0.02
MPL	V114M	783356	0.025363	4	55	3.95941	-5.58524	-5.82632	Missense	0.02
MPL	V114M	609394	0.0261853	3	49	-3.94558	-8	-7.57476	Missense	0.02	Homohalichondrin B
MPL	V114M	613012	0.0288931	4	55	-3.85826	-8	-7.72408	Missense	0.02	D gulo Non 6 enonamide 6 7 8 9 tetradeoxy N [hexahydro 2 oxo 6 [(1 oxotetradecyl)oxy] 1H azepin 3 yl] 8 methyl 2 O methyl [1(3S 6S) 6E]
MPL	V114M	720065	0.0340624	4	55	3.89713	-5.89004	-6.32551	Missense	0.02	Vedelianin
MPL	V114M	700264	0.0383155	4	55	3.73498	-5	-5.08073	Missense	0.02
MPL	V114M	782490	0.0419833	4	55	3.72991	-4.72899	-5.13644	Missense	0.02
MSH2	G322D	697988	5.36278e-06	3	56	-6.97988	-7.69897	-7.22137	Missense	0.01
MSH2	G322D	669698	3.56444e-05	3	56	-6.33188	-8	-7.05397	Missense	0.01
MSH2	G322D	785118	4.81654e-05	3	56	-6.23237	-8	-7.03914	Missense	0.01
MSH2	G322D	733694	0.000261002	3	56	-5.6508	-8	-7.09738	Missense	0.01
MSH2	G322D	656601	0.000270233	3	55	5.93374	-4.96918	-5.24841	Missense	0.01
MSH2	G322D	748689	0.00101339	3	56	-5.19239	-8	-7.78257	Missense	0.01
MSH2	G322D	767452	0.00129886	3	54	5.11505	-4.4613	-5.51823	Missense	0.01
MSH2	G322D	682995	0.00180549	3	56	5.064	-4.79295	-5.08883	Missense	0.01	5 8 Quinolinedione 2 methyl
MSH2	G322D	691039	0.00204316	3	56	-4.9299	-8	-7.11641	Missense	0.01
MSH2	G322D	656239	0.00282753	3	55	7.09332	-5.74853	-6.36666	Missense	0.01	Benzo[1 2 b:5 4 b ]dithiophene 2 carboxaldehyde 4 8 dioxo
MSH2	G322D	695799	0.00323264	3	54	-4.7668	-8	-6.9654	Missense	0.01	7H Dibenzo[a c]cyclohepten 5(6H) one 9 10 11 trimethoxy 3 (methylthio)
MSH2	G322D	763280	0.00748931	3	56	4.97746	-5.16212	-5.46578	Missense	0.01
MSH2	G322D	720909	0.00759307	3	56	-4.43016	-8	-7.35002	Missense	0.01
MSH2	G322D	740832	0.00931301	3	56	5.94781	-5.46143	-6.53495	Missense	0.01
MSH2	G322D	742127	0.0100926	3	56	-4.31042	-8	-7.8133	Missense	0.01
MSH2	G322D	720693	0.0126088	3	56	-4.22121	-8	-7.68431	Missense	0.01
MSH2	G322D	722276	0.0135378	3	54	-6.54852	-7.89966	-6.92778	Missense	0.01
MSH2	G322D	673277	0.01585	3	52	5.13468	-4.1335	-4.71982	Missense	0.01
MSH2	G322D	673349	0.018575	3	54	-4.08306	-5.71422	-5.50457	Missense	0.01	9 10 Anthracenedione 1 4 bis[[2 hydroxy 3 (propylamino) propyl]amino]
MSH2	G322D	763289	0.0232069	3	56	4.01432	-5.49364	-5.68079	Missense	0.01
MSH2	G322D	664140	0.0252564	3	56	-3.92751	-8	-7.45578	Missense	0.01
MSH2	G322D	661253	0.0254363	3	56	-4.24013	-7.88261	-7.36818	Missense	0.01
MSH2	G322D	9170	0.0254511	3	56	-3.91381	-7.50763	-6.11395	Missense	0.01	N Desacetylthiocolchicine
MSH2	G322D	700269	0.0262277	3	54	-4.97008	-5.18179	-4.82875	Missense	0.01	1 3 Dioxolo[4 5 g]quinolin 8(5H) thione 6 (2 fluorophenyl)
MSH2	G322D	729895	0.0276189	3	56	4.3839	-5.08853	-5.81677	Missense	0.01
MSH2	G322D	673497	0.0278504	3	55	-3.97235	-7.66667	-7.33756	Missense	0.01
MSH2	G322D	746563	0.0325902	3	55	3.79662	-4.80911	-5.18175	Missense	0.01
MSH2	G322D	662476	0.0350841	3	56	-4.17629	-7.9413	-7.46954	Missense	0.01
MSH2	G322D	784263	0.0400345	3	56	3.85896	-5.46761	-5.82529	Missense	0.01
MSH2	G322D	93131	0.0422964	3	56	6.1895	-4.84013	-5.23646	Missense	0.01	Alant camphor
MSH2	G322D	676786	0.0445046	3	54	-3.88236	-5.79064	-5.72271	Missense	0.01
MSH3	A1045T	609394	0.0235346	41	11	4.06838	-7.49179	-8	Missense	0.69	Homohalichondrin B
MSH3	Q949R	613729	0.000999094	55	4	5.21621	-7.24924	-8	Missense	0.89	COMBRETASTATIN A 4
MSH3	Q949R	90636	0.00152616	55	4	5.95664	-6.87449	-7.90051	Missense	0.89	VINCALEUCOBLASTINE
MSH3	Q949R	18894	0.00217457	55	4	4.91263	-1.44243	-2.95078	Missense	0.89	delta Valerolactam
MSH3	Q949R	363980	0.00289052	48	4	5.22301	-6.71879	-7.76144	Missense	0.89	B712496K594
MSH3	Q949R	765863	0.00439881	54	4	4.62912	-6.92394	-7.23205	Missense	0.89
MSH3	Q949R	756802	0.00532882	55	4	4.56828	-7.8276	-8	Missense	0.89
MSH3	Q949R	729895	0.00643047	55	4	-4.69475	-5.83098	-5.07515	Missense	0.89
MSH3	Q949R	695396	0.00658266	55	4	-4.48215	-4.60263	-4.30835	Missense	0.89
MSH3	Q949R	106909	0.0109111	54	4	-4.29215	0.121392	2.09691	Missense	0.89	Estra 1 3 5[10] trien 17 one 3 [[4 6 bis(1 aziridinyl) s triazin 2 yl]oxy]
MSH3	Q949R	695408	0.0209532	55	4	-4.09947	-5.08692	-4.67377	Missense	0.89
MSH3	Q949R	21075	0.0246666	54	4	3.93771	-4.12486	-5.92585	Missense	0.89	Pilocereine
MSH3	Q949R	746861	0.0259123	55	4	-3.91533	-5.44397	-4.861	Missense	0.89
MSH3	Q949R	609394	0.0259636	48	4	3.95811	-7.5659	-8	Missense	0.89	Homohalichondrin B
MSH3	Q949R	746567	0.0264399	54	4	-3.91372	-5.29101	-4.75482	Missense	0.89
MSH3	Q949R	784263	0.026645	55	4	-4.108	-5.83438	-5.432	Missense	0.89
MSH3	Q949R	767488	0.0321345	52	4	-3.9586	-5.09211	-4.92772	Missense	0.89
MSH3	Q949R	741732	0.0397769	55	4	4.54181	-6.53296	-6.85403	Missense	0.89
MSH3	Q949R	782490	0.0401888	55	4	-3.71473	-5.13563	-4.74007	Missense	0.89
MSH3	Q949R	677556	0.0450114	55	4	4.33158	-6.62058	-7.01235	Missense	0.89
MSH3	Q949R	782488	0.0485577	55	4	-3.62827	-5.37995	-4.97352	Missense	0.89
MSH6	G39E	722903	0.0031193	12	47	-4.90882	-7.74721	-7.07809	Missense	0.19
MSH6	G39E	691039	0.0132323	12	47	-4.20462	-7.89539	-6.97392	Missense	0.19
MSH6	G39E	695396	0.0218121	12	47	4.0061	-4.33441	-4.64607	Missense	0.19
MUTYH	V22M	783085	0.0206605	6	52	-5.2405	-5.55959	-5.18364	Missense	0.03
MUTYH	V22M	106909	0.0235533	5	53	3.95802	2.03419	0.0900353	Missense	0.03	Estra 1 3 5[10] trien 17 one 3 [[4 6 bis(1 aziridinyl) s triazin 2 yl]oxy]
MUTYH	V22M	746565	0.0475257	6	48	3.65281	-4.77223	-5.12651	Missense	0.03
MUTYH	V22M	746567	0.0481664	6	52	3.62694	-4.80309	-5.30607	Missense	0.03
MYOD1	S293N	77037	3.82348e-14	3	56	-15.2787	-5.7018	-5.25495	Missense	0.01	d Tetrandrine
MYOD1	S293N	603073	2.88369e-11	3	44	12.0373	-4	-5.06732	Missense	0.01
MYOD1	S293N	653860	2.26636e-06	3	44	7.71127	-6.0405	-6.59091	Missense	0.01
MYOD1	S293N	328410	5.96731e-06	3	43	7.86824	-4.0349	-4.70671	Missense	0.01	1H Pyrano[3 4 :6 7]indolizino[1 2 b]quinoline 3 14(4H 12H) dione 4 ethyl 4 hydroxy 8 9 dimethoxy (+ )
MYOD1	S293N	661757	1.19753e-05	3	53	-6.72032	-6.63238	-6.19936	Missense	0.01
MYOD1	S293N	653864	0.000233409	3	43	5.91983	-5.38423	-5.80918	Missense	0.01
MYOD1	S293N	714470	0.000449322	3	56	-5.67999	-6.24803	-5.88567	Missense	0.01
MYOD1	S293N	674686	0.000690091	3	54	-6.681	-5.61312	-5.1796	Missense	0.01
MYOD1	S293N	748689	0.00101339	3	56	-5.19239	-8	-7.78257	Missense	0.01
MYOD1	S293N	642278	0.00439029	3	45	4.8232	-5.68131	-6.25801	Missense	0.01
MYOD1	S293N	756802	0.00540746	3	56	-4.55336	-8	-7.83068	Missense	0.01
MYOD1	S293N	720876	0.00686482	3	55	-4.88006	-5.51458	-5.23471	Missense	0.01
MYOD1	S293N	678163	0.00691401	3	54	4.67465	-5.70912	-5.89739	Missense	0.01
MYOD1	S293N	742127	0.0100926	3	56	-4.31042	-8	-7.8133	Missense	0.01
MYOD1	S293N	106969	0.0139324	3	56	4.179	1.96848	-0.183706	Missense	0.01	CENTAUREIDIN
MYOD1	S293N	651856	0.0151479	3	45	5.19312	-5.23118	-5.82599	Missense	0.01
MYOD1	S293N	642292	0.0161517	3	46	4.406	-5.81107	-6.28483	Missense	0.01
MYOD1	S293N	642277	0.0222392	3	46	4.09118	-5.5308	-6.05683	Missense	0.01
MYOD1	S293N	746861	0.0226505	3	56	3.96983	-4.84575	-5.43437	Missense	0.01
MYOD1	S293N	722276	0.0247609	3	54	-5.80941	-7.79931	-6.93335	Missense	0.01
MYOD1	S293N	609394	0.0261853	3	49	-3.94558	-8	-7.57476	Missense	0.01	Homohalichondrin B
MYOD1	S293N	660087	0.027129	3	51	-4.36223	-6.70042	-6.48985	Missense	0.01
MYOD1	S293N	783099	0.0273616	3	56	6.59331	-5.40236	-5.95891	Missense	0.01
MYOD1	S293N	700264	0.0384348	3	56	3.72701	-5	-5.07929	Missense	0.01
MYOD1	S293N	694493	0.0496585	3	56	-4.57026	-5.65706	-5.36692	Missense	0.01	9H Quino[4 3 2 de][1 10]phenanthrolin 9 one 2 (3 pyridinyl)
NOTCH1	P1377S	630579	1.41317e-12	3	45	13.0506	-4.00493	-4.87555	Missense	0.01
NOTCH1	P1377S	656239	2.29749e-09	4	54	9.50359	-5.7055	-6.3813	Missense	0.01	Benzo[1 2 b:5 4 b ]dithiophene 2 carboxaldehyde 4 8 dioxo
NOTCH1	P1377S	299117	3.60383e-09	4	53	-9.49915	-8	-6.07961	Missense	0.01	SENDANIN
NOTCH1	P1377S	113238	2.34966e-07	3	41	-8.70781	-5.46135	-4.98191	Missense	0.01
NOTCH1	P1377S	363980	1.67629e-06	3	49	-7.57527	-8	-6.72547	Missense	0.01	B712496K594
NOTCH1	P1377S	741730	6.81457e-06	4	55	-6.92295	-8	-7.60691	Missense	0.01
NOTCH1	P1377S	363979	3.06706e-05	4	55	-6.41129	-8	-7.23027	Missense	0.01	B712496K588
NOTCH1	P1377S	785118	4.53462e-05	4	55	-6.27174	-8	-7.02167	Missense	0.01
NOTCH1	P1377S	642299	4.59132e-05	3	47	-6.5487	-5.84678	-5.53801	Missense	0.01
NOTCH1	P1377S	615585	5.00788e-05	3	47	6.37376	-6.02729	-7.09025	Missense	0.01
NOTCH1	P1377S	716443	0.00022612	4	53	-5.76023	-8	-7.4538	Missense	0.01
NOTCH1	P1377S	733694	0.000253945	4	55	-5.67993	-8	-7.08097	Missense	0.01
NOTCH1	P1377S	750656	0.000391806	4	52	-6.29641	-6.50967	-5.7383	Missense	0.01
NOTCH1	P1377S	787217	0.0007134	4	52	-6.17497	-6.2889	-5.57544	Missense	0.01
NOTCH1	P1377S	779186	0.00106983	4	55	6.07163	-5.58505	-6.30643	Missense	0.01
NOTCH1	P1377S	656177	0.00124156	4	55	-5.42808	-7.92474	-7.06123	Missense	0.01	7 Epi 10 deacetyltaxol
NOTCH1	P1377S	767452	0.00127589	4	53	5.13812	-4.4613	-5.53817	Missense	0.01
NOTCH1	P1377S	765862	0.00135366	4	54	6.29672	-5.98671	-6.43216	Missense	0.01
NOTCH1	P1377S	656243	0.00137578	4	55	6.19856	-4.82588	-5.25018	Missense	0.01	Benzo[1 2 b:5 4 b ]dithiophene 2 carboxylic acid 4 8 dioxo
NOTCH1	P1377S	705435	0.00212092	4	54	-5.23454	-7.67645	-6.69893	Missense	0.01
NOTCH1	P1377S	772360	0.00226993	4	54	8.00081	-5.13397	-6.29375	Missense	0.01
[truncated: 1,399 more rows]
